# Supplementary material for: XenofilteR: computational deconvolution of mouse and human reads in tumor xenograft sequence data
Source: BMC Bioinformatics. 2018 Oct 4;19:366. doi: 10.1186/s12859-018-2353-5 (PMC6172735; doi:10.1186/s12859-018-2353-5)
Supplement: Supplementary file 1 — Table S1. WGS of mouse strains mapped to human. Number of sequence reads from 3 mouse strains mapped to human genes (Tab. 1) and exons (Tab. 2). (XLSX 11940 kb) [file 12859_2018_2353_MOESM1_ESM.xlsx]

## Sheet: Gene_counts
Chr	Start	End	width	GeneID	GeneName	BALB_count$records	C57BL_count$records	NOD_S_count$records
1	69091	70008	918	ENSG00000186092	OR4F5	0	0	0
1	134901	139379	2661	ENSG00000237683	AL627309.1	0	0	0
1	367640	368634	995	ENSG00000235249	OR4F29	0	0	0
1	621059	622053	995	ENSG00000185097	OR4F16	0	0	0
1	738532	739137	129	ENSG00000269831	AL669831.1	0	0	0
1	818043	819983	57	ENSG00000269308	AL645608.2	0	0	0
1	860260	879955	2388	ENSG00000187634	SAMD11	0	0	0
1	861264	866445	336	ENSG00000268179	AL645608.1	0	0	0
1	879584	894670	2790	ENSG00000188976	NOC2L	9	11	4
1	895967	901095	2560	ENSG00000187961	KLHL17	0	0	0
1	901877	910488	2440	ENSG00000187583	PLEKHN1	0	0	0
1	910579	917497	3064	ENSG00000187642	C1orf170	0	0	0
1	934342	935552	1509	ENSG00000188290	HES4	0	4	0
1	948803	949920	711	ENSG00000187608	ISG15	0	0	0
1	955503	991496	7323	ENSG00000188157	AGRN	2	13	6
1	1006346	1009687	1902	ENSG00000237330	RNF223	0	0	0
1	1017198	1027554	6303	ENSG00000131591	C1orf159	0	0	0
1	1109283	1133315	2283	ENSG00000162571	TTLL10	0	0	0
1	1138888	1141060	1513	ENSG00000186891	TNFRSF18	0	0	0
1	1146706	1149512	1068	ENSG00000186827	TNFRSF4	0	0	0
1	1152288	1163976	1685	ENSG00000078808	SDF4	0	0	0
1	1167629	1170421	2793	ENSG00000176022	B3GALT6	0	2	0
1	1177833	1182102	1036	ENSG00000184163	FAM132A	0	0	0
1	1189294	1201503	2803	ENSG00000160087	UBE2J2	0	0	0
1	1215816	1227399	3044	ENSG00000162572	SCNN1D	0	0	0
1	1227756	1243398	5122	ENSG00000131584	ACAP3	0	4	0
1	1243947	1247057	1287	ENSG00000169972	PUSL1	0	0	0
1	1246977	1260071	3125	ENSG00000127054	CPSF3L	12	13	10
1	1260147	1264277	2190	ENSG00000224051	GLTPD1	2	0	0
1	1266694	1270686	3433	ENSG00000169962	TAS1R3	0	0	0
1	1270656	1284492	3001	ENSG00000107404	DVL1	45	54	33
1	1288071	1293915	2908	ENSG00000162576	MXRA8	0	4	0
1	1309110	1310537	1245	ENSG00000175756	AURKAIP1	0	0	0
1	1321862	1333684	3147	ENSG00000221978	CCNL2	77	67	67
1	1334902	1336467	797	ENSG00000224870	RP4-758J18.2	0	0	0
1	1337288	1342378	937	ENSG00000242485	MRPL20	0	0	0
1	1353800	1356640	3132	ENSG00000235098	ANKRD65	0	0	0
1	1361508	1363167	492	ENSG00000205116	TMEM88B	0	0	0
1	1370241	1376145	2342	ENSG00000179403	VWA1	0	0	0
1	1385069	1405538	3781	ENSG00000215915	ATAD3C	0	0	0
1	1407143	1431582	2406	ENSG00000160072	ATAD3B	0	0	0
1	1447531	1470065	2636	ENSG00000197785	ATAD3A	0	0	0
1	1470554	1475737	1019	ENSG00000205090	TMEM240	73	91	85
1	1477053	1510249	3718	ENSG00000160075	SSU72	0	0	0
1	1510355	1511373	1019	ENSG00000215014	AL645728.1	0	0	0
1	1533392	1535476	2085	ENSG00000228594	C1orf233	10	11	2
1	1550795	1565985	3333	ENSG00000197530	MIB2	2	4	3
1	1567474	1570030	1399	ENSG00000189409	MMP23B	0	0	0
1	1570603	1580623	3180	ENSG00000248333	CDK11B	0	1	0
1	1592939	1624083	10362	ENSG00000189339	SLC35E2B	0	8	0
1	1634169	1654270	2775	ENSG00000008128	CDK11A	22	23	14
1	1656277	1677358	1669	ENSG00000215790	SLC35E2	0	1	0
1	1682671	1688707	5397	ENSG00000008130	NADK	0	10	0
1	1716729	1763724	2928	ENSG00000078369	GNB1	220	231	226
1	1846266	1848733	1101	ENSG00000169885	CALML6	0	0	0
1	1849029	1850236	2096	ENSG00000178821	TMEM52	0	0	0
1	1853726	1887154	2604	ENSG00000142609	C1orf222	0	1	0
1	1950780	1962192	1913	ENSG00000187730	GABRD	0	1	0
1	1981909	2116834	2326	ENSG00000067606	PRKCZ	1	1	2
1	2115917	2126180	2781	ENSG00000162585	C1orf86	0	0	0
1	2121237	2123179	1943	ENSG00000269554	AL590822.2	0	0	0
1	2143360	2145620	2261	ENSG00000203301	AL590822.1	25	32	13
1	2160134	2241558	5613	ENSG00000157933	SKI	283	253	229
1	2252692	2319776	1801	ENSG00000116151	MORN1	0	0	0
1	2258581	2259042	462	ENSG00000269753	AL589739.1	0	0	0
1	2323267	2334503	710	ENSG00000157916	RER1	0	0	0
1	2336236	2343969	2038	ENSG00000157911	PEX10	0	1	0
1	2357419	2436965	5293	ENSG00000149527	PLCH2	34	26	30
1	2439972	2458039	2649	ENSG00000157881	PANK4	45	57	52
1	2460184	2461684	1306	ENSG00000197921	HES5	81	102	58
1	2487078	2495268	1567	ENSG00000157873	TNFRSF14	0	0	0
1	2518214	2522907	2823	ENSG00000157870	FAM213B	0	0	0
1	2522078	2541270	3014	ENSG00000142606	MMEL1	0	0	0
1	2567415	2706236	2374	ENSG00000215912	TTC34	0	0	0
1	2938046	2939465	1420	ENSG00000169717	ACTRT2	0	0	0
1	2985732	3355183	8734	ENSG00000142611	PRDM16	153	169	147
1	3370990	3397677	3061	ENSG00000130762	ARHGEF16	0	0	0
1	3406484	3426556	5479	ENSG00000162591	MEGF6	0	1	0
1	3541566	3546691	2414	ENSG00000158109	TPRG1L	0	0	0
1	3547331	3566622	2276	ENSG00000116213	WRAP73	0	0	0
1	3569084	3652765	5188	ENSG00000078900	TP73	0	1	1
1	3668962	3688208	2176	ENSG00000162592	CCDC27	0	0	0
1	3689352	3692546	546	ENSG00000235169	SMIM1	0	0	0
1	3696784	3713068	2648	ENSG00000130764	LRRC47	3	9	5
1	3728645	3755683	6445	ENSG00000116198	CEP104	0	0	0
1	3773845	3789608	1018	ENSG00000169598	DFFB	0	0	0
1	3805689	3816849	1666	ENSG00000198912	C1orf174	0	0	0
1	4714792	4837854	2383	ENSG00000196581	AJAP1	11	27	11
1	5922878	6052531	4994	ENSG00000131697	NPHP4	0	1	0
1	6051526	6161253	4181	ENSG00000069424	KCNAB2	0	0	0
1	6100630	6101399	81	ENSG00000268332	AL035406.1	0	0	0
1	6161853	6215777	13237	ENSG00000116254	CHD5	81	123	96
1	6241329	6257817	2371	ENSG00000116251	RPL22	0	0	0
1	6266189	6281359	3971	ENSG00000158286	RNF207	0	0	0
1	6281253	6296000	4771	ENSG00000116237	ICMT	13	9	12
1	6304252	6305638	697	ENSG00000173673	HES3	0	0	0
1	6307406	6321035	4082	ENSG00000158292	GPR153	20	24	8
1	6324329	6412309	1628	ENSG00000097021	ACOT7	0	0	0
1	6472478	6479963	1372	ENSG00000069812	HES2	0	0	0
1	6484848	6521004	3531	ENSG00000187017	ESPN	0	0	0
1	6521211	6525690	2366	ENSG00000215788	TNFRSF25	0	0	0
1	6526152	6545529	6206	ENSG00000171680	PLEKHG5	4	7	1
1	6581407	6614595	6649	ENSG00000162408	NOL9	0	2	0
1	6615241	6639817	2892	ENSG00000173662	TAS1R1	0	0	0
1	6640061	6649340	2253	ENSG00000204859	ZBTB48	0	0	0
1	6650784	6659876	8242	ENSG00000162413	KLHL21	0	0	0
1	6673745	6684093	3681	ENSG00000116273	PHF13	0	6	1
1	6684926	6693625	1366	ENSG00000041988	THAP3	0	2	0
1	6694228	6741097	4234	ENSG00000007923	DNAJC11	36	26	31
1	6845384	7829766	8694	ENSG00000171735	CAMTA1	616	596	451
1	7831329	7841492	2205	ENSG00000049245	VAMP3	0	0	0
1	7844380	7905237	6337	ENSG00000049246	PER3	0	1	2
1	7903143	7913095	1611	ENSG00000049247	UTS2	0	0	2
1	7979907	7998390	1993	ENSG00000049249	TNFRSF9	0	0	0
1	8014351	8045112	624	ENSG00000116288	PARK7	0	0	0
1	8064464	8075693	4930	ENSG00000116285	ERRFI1	8	7	4
1	8377886	8404225	2784	ENSG00000162426	SLC45A1	6	4	3
1	8412457	8422904	14613	ENSG00000142599	RERE	258	168	227
1	8921061	8938326	1725	ENSG00000074800	ENO1	0	0	0
1	9005926	9034503	1880	ENSG00000131686	CA6	0	1	0
1	9063359	9086404	1539	ENSG00000197241	SLC2A7	0	0	0
1	9095166	9109319	4657	ENSG00000142583	SLC2A5	0	0	0
1	9160364	9171429	4832	ENSG00000180758	GPR157	0	0	0
1	9294834	9331396	9146	ENSG00000049239	H6PD	0	0	0
1	9352939	9429591	3120	ENSG00000171621	SPSB1	16	29	26
1	9599541	9645237	3854	ENSG00000171612	SLC25A33	0	4	0
1	9648932	9674907	3824	ENSG00000188807	TMEM201	0	0	0
1	9711790	9789172	5588	ENSG00000171608	PIK3CD	0	1	0
1	9712668	9714644	1823	ENSG00000179840	C1orf200	0	0	0
1	9789084	9811639	7654	ENSG00000171603	CLSTN1	1	0	0
1	9908334	9932150	4581	ENSG00000178585	CTNNBIP1	25	99	12
1	9982173	9995678	2989	ENSG00000162441	LZIC	0	0	0
1	10003486	10041824	1094	ENSG00000173614	NMNAT1	0	0	0
1	10057274	10076078	636	ENSG00000162444	RBP7	0	0	0
1	10092890	10241297	6560	ENSG00000130939	UBE4B	96	115	105
1	10270863	10441661	10620	ENSG00000054523	KIF1B	138	116	139
1	10458649	10480201	1999	ENSG00000142657	PGD	0	0	0
1	10490159	10502866	1237	ENSG00000175279	APITD1	0	0	0
1	10490159	10512210	1469	ENSG00000251503	APITD1-CORT	0	0	0
1	10509776	10511959	1130	ENSG00000241563	CORT	0	0	0
1	10516579	10532583	6622	ENSG00000160049	DFFA	0	2	0
1	10534944	10690815	1985	ENSG00000142655	PEX14	57	48	50
1	10696661	10725628	8885	ENSG00000130940	CASZ1	529	581	493
1	11006530	11017810	4547	ENSG00000175262	C1orf127	4	16	8
1	11072414	11084100	2670	ENSG00000120948	TARDBP	535	605	625
1	11086580	11107280	2439	ENSG00000009724	MASP2	21	29	21
1	11114646	11116814	1349	ENSG00000116649	SRM	0	0	0
1	11126675	11159926	3628	ENSG00000171824	EXOSC10	0	0	0
1	11166592	11273623	8561	ENSG00000198793	MTOR	149	132	123
1	11249398	11256038	2238	ENSG00000171819	ANGPTL7	2	0	0
1	11333263	11356106	4823	ENSG00000120942	UBIAD1	25	11	17
1	11539295	11597639	5217	ENSG00000204624	PTCHD2	47	42	45
1	11708424	11714739	1560	ENSG00000116661	FBXO2	9	11	13
1	11714432	11723384	3402	ENSG00000132879	FBXO44	25	39	26
1	11724181	11734411	1520	ENSG00000116663	FBXO6	0	0	0
1	11734537	11741188	2108	ENSG00000116670	MAD2L2	0	0	0
1	11751786	11785914	7346	ENSG00000162490	DRAXIN	0	0	0
1	11796141	11810635	1124	ENSG00000177674	AGTRAP	0	0	0
1	11821844	11849641	4560	ENSG00000215910	C1orf167	0	0	0
1	11845780	11863302	14808	ENSG00000177000	MTHFR	8	11	0
1	11866207	11903201	5955	ENSG00000011021	CLCN6	116	118	111
1	11905766	11907840	855	ENSG00000175206	NPPA	0	0	0
1	11917521	11918988	694	ENSG00000120937	NPPB	0	0	0
1	11979648	11986480	3276	ENSG00000116685	KIAA2013	43	33	9
1	11994751	12035150	2652	ENSG00000083444	PLOD1	0	0	0
1	12040238	12073565	4670	ENSG00000116688	MFN2	13	22	23
1	12079523	12092102	1573	ENSG00000116691	MIIP	0	1	0
1	12123434	12204264	3686	ENSG00000120949	TNFRSF8	0	0	0
1	12227060	12269285	3600	ENSG00000028137	TNFRSF1B	0	0	0
1	12290124	12572099	16318	ENSG00000048707	VPS13D	106	102	112
1	12627939	12656321	1467	ENSG00000162496	DHRS3	0	3	0
1	12704566	12727097	1575	ENSG00000204518	AADACL4	0	1	0
1	12776118	12785963	1286	ENSG00000188984	AADACL3	0	0	0
1	12806163	12823847	3764	ENSG00000157330	C1orf158	0	0	0
1	12834984	12838049	1786	ENSG00000116726	PRAMEF12	0	0	0
1	12851546	12856777	2160	ENSG00000116721	PRAMEF1	0	0	0
1	12884468	12891264	1839	ENSG00000204513	PRAMEF11	0	0	0
1	12907261	12908578	1108	ENSG00000179172	HNRNPCL1	4	6	2
1	12916941	12921764	1642	ENSG00000120952	PRAMEF2	0	0	0
1	12939045	12946025	1828	ENSG00000243073	PRAMEF4	0	0	0
1	12952727	12958101	1525	ENSG00000187545	PRAMEF10	0	0	0
1	12976450	12980569	1844	ENSG00000204510	PRAMEF7	0	0	0
1	12998181	13002348	2317	ENSG00000232423	PRAMEF6	0	0	0
1	13035543	13038381	1446	ENSG00000204508	PRAMEF22	0	0	0
1	13052394	13052998	605	ENSG00000239810	WI2-3308P17.2	0	0	0
1	13216356	13219581	1476	ENSG00000229571	PRAMEF26	0	0	0
1	13328196	13331692	2104	ENSG00000204503	PRAMEF3	0	0	0
1	13359819	13369057	1855	ENSG00000204502	PRAMEF5	0	2	0
1	13386646	13390765	1844	ENSG00000182330	PRAMEF8	0	0	0
1	13421176	13428191	1863	ENSG00000204501	PRAMEF9	0	0	0
1	13447414	13452656	2164	ENSG00000204495	PRAMEF13	0	0	0
1	13474689	13477522	1440	ENSG00000204491	PRAMEF18	0	0	0
1	13495254	13498260	1587	ENSG00000204488	PRAMEF16	0	0	0
1	13516066	13526943	1597	ENSG00000204486	PRAMEF21	0	0	0
1	13641973	13648988	1863	ENSG00000157358	PRAMEF15	0	0	0
1	13668269	13673511	2244	ENSG00000204481	PRAMEF14	0	0	0
1	13694889	13698405	2123	ENSG00000204480	PRAMEF19	0	0	0
1	13716092	13719089	1578	ENSG00000204479	PRAMEF17	0	0	0
1	13736907	13747803	1597	ENSG00000204478	PRAMEF20	0	0	0
1	13801445	13840543	2209	ENSG00000162494	LRRC38	0	0	0
1	13909960	13943059	1869	ENSG00000162493	PDPN	0	0	0
1	14026693	14151574	8619	ENSG00000116731	PRDM2	46	68	32
1	14925200	15444539	6109	ENSG00000189337	KAZN	199	263	144
1	15479028	15546835	1877	ENSG00000171729	TMEM51	0	0	0
1	15490840	15497774	216	ENSG00000204464	C1orf195	0	0	0
1	15573768	15714876	4500	ENSG00000142621	FHAD1	3	12	10
1	15736391	15755577	1269	ENSG00000142634	EFHD2	23	29	31
1	15764935	15773149	898	ENSG00000162438	CTRC	0	0	0
1	15783224	15798586	919	ENSG00000142615	CELA2A	0	1	0
1	15802596	15817895	923	ENSG00000215704	CELA2B	0	0	0
1	15817327	15833547	5564	ENSG00000132906	CASP9	0	0	0
1	15853308	15898228	6484	ENSG00000116138	DNAJC16	3	1	0
1	15898848	15911605	2500	ENSG00000116771	AGMAT	0	0	0
1	15943995	15995539	10625	ENSG00000197312	DDI2	52	49	46
1	15986364	15988217	1854	ENSG00000215695	RSC1A1	0	0	0
1	16010827	16061264	4122	ENSG00000116786	PLEKHM2	20	18	17
1	16062900	16067891	2986	ENSG00000162461	SLC25A34	0	0	0
1	16068917	16074477	1520	ENSG00000162460	TMEM82	0	0	0
1	16083102	16113089	3416	ENSG00000162458	FBLIM1	0	0	0
1	16174359	16266955	12232	ENSG00000065526	SPEN	396	420	391
1	16268364	16271334	3395	ENSG00000116809	ZBTB17	0	0	0
1	16330731	16335302	3039	ENSG00000183888	C1orf64	0	0	0
1	16340523	16344538	4055	ENSG00000173641	HSPB7	0	0	0
1	16348366	16360545	2581	ENSG00000186510	CLCNKA	0	0	0
1	16370272	16383803	2567	ENSG00000184908	CLCNKB	0	0	0
1	16384264	16400121	1695	ENSG00000185519	FAM131C	1	2	1
1	16450832	16482582	3964	ENSG00000142627	EPHA2	0	2	7
1	16524599	16533038	2758	ENSG00000142632	ARHGEF19	0	0	2
1	16555368	16556038	252	ENSG00000204377	C1orf134	0	0	0
1	16558195	16563657	1437	ENSG00000132881	RSG1	0	0	0
1	16573334	16583254	7340	ENSG00000037637	FBXO42	0	2	0
1	16693578	16724637	3636	ENSG00000055070	SZRD1	113	162	97
1	16713612	16731599	1854	ENSG00000187144	SPATA21	0	0	0
1	16767167	16786573	2371	ENSG00000157191	NECAP2	0	0	0
1	16865561	16866070	510	ENSG00000268674	FAM231B	0	0	0
1	16888814	16914292	5327	ENSG00000219481	NBPF1	0	0	4
1	16999498	17000007	510	ENSG00000237847	FAM231A	0	0	0
1	17060447	17060956	510	ENSG00000268991	FAM231C	0	0	0
1	17248445	17299474	6656	ENSG00000058453	CROCC	29	34	48
1	17300997	17304771	1492	ENSG00000117122	MFAP2	0	0	0
1	17312453	17326807	4613	ENSG00000159363	ATP13A2	0	0	0
1	17345217	17380665	1153	ENSG00000117118	SDHB	1	0	0
1	17393256	17445930	5047	ENSG00000117115	PADI2	0	0	0
1	17531621	17572500	3846	ENSG00000142623	PADI1	0	0	0
1	17575593	17610728	3189	ENSG00000142619	PADI3	0	4	0
1	17634690	17690499	2674	ENSG00000159339	PADI4	0	0	0
1	17655507	17676070	339	ENSG00000269468	AC004824.2	0	0	0
1	17733256	17765057	4465	ENSG00000179051	RCC2	10	6	8
1	17866330	18024364	4488	ENSG00000074964	ARHGEF10L	39	55	47
1	18081808	18153558	1861	ENSG00000117148	ACTL8	0	0	0
1	18434240	18704976	1943	ENSG00000117154	IGSF21	0	0	0
1	18807424	18812478	5055	ENSG00000179023	KLHDC7A	5	9	2
1	18957500	19075360	6313	ENSG00000009709	PAX7	39	67	61
1	19166093	19186176	2542	ENSG00000179002	TAS1R2	2	0	0
1	19197926	19217385	5013	ENSG00000159423	ALDH4A1	0	0	0
1	19230775	19243536	5735	ENSG00000169991	IFFO2	9	2	2
1	19401000	19482917	17732	ENSG00000127481	UBR4	261	320	306
1	19542158	19566940	7903	ENSG00000127463	EMC1	10	7	7
1	19578033	19586622	2315	ENSG00000053372	MRTO4	64	83	58
1	19592478	19600568	2115	ENSG00000211454	AKR7L	0	0	0
1	19609052	19615744	1710	ENSG00000162482	AKR7A3	0	0	0
1	19630459	19638640	1766	ENSG00000053371	AKR7A2	1	0	1
1	19638820	19655794	1805	ENSG00000040487	PQLC2	30	6	7
1	19665267	19712291	3194	ENSG00000077549	CAPZB	53	40	39
1	19923473	19983419	908	ENSG00000270136	MINOS1-NBL1	27	38	22
1	19923484	19956314	3712	ENSG00000173436	MINOS1	1	3	0
1	19967048	19983427	546	ENSG00000158747	NBL1	27	38	22
1	19991780	20006055	1984	ENSG00000158748	HTR6	51	38	63
1	20008706	20125837	4187	ENSG00000162542	TMCO4	0	0	0
1	20140523	20141771	1249	ENSG00000178828	RNF186	0	0	0
1	20209006	20239438	6397	ENSG00000169914	OTUD3	18	25	20
1	20246502	20250110	785	ENSG00000188784	PLA2G2E	0	0	0
1	20301925	20306932	1294	ENSG00000188257	PLA2G2A	0	0	0
1	20396701	20417661	1161	ENSG00000127472	PLA2G5	0	0	0
1	20438432	20446050	2672	ENSG00000117215	PLA2G2D	0	0	0
1	20465819	20476879	2723	ENSG00000158786	PLA2G2F	0	0	0
1	20487746	20501687	3358	ENSG00000187980	PLA2G2C	0	2	0
1	20512578	20522541	5571	ENSG00000162543	UBXN10	0	0	0
1	20617412	20680756	3842	ENSG00000158816	VWA5B1	13	7	6
1	20808884	20812713	2336	ENSG00000162545	CAMK2N1	43	109	45
1	20825943	20834654	2436	ENSG00000090432	MUL1	0	0	0
1	20878932	20881512	2581	ENSG00000183114	FAM43B	138	194	180
1	20915441	20945401	963	ENSG00000158825	CDA	0	0	0
1	20959948	20978004	2660	ENSG00000158828	PINK1	0	2	0
1	20978270	20987884	2327	ENSG00000244038	DDOST	0	14	9
1	20990507	21043984	3572	ENSG00000117245	KIF17	0	0	0
1	21046225	21057668	3877	ENSG00000189410	SH2D5	0	2	5
1	21069154	21101498	7639	ENSG00000127483	HP1BP3	78	86	86
1	21132963	21226406	9069	ENSG00000075151	EIF4G3	481	359	357
1	21543740	21606042	6886	ENSG00000117298	ECE1	43	49	29
1	21766621	21809811	2914	ENSG00000142794	NBPF3	0	0	0
1	21835858	21904905	2596	ENSG00000162551	ALPL	0	0	0
1	21922708	21946534	5519	ENSG00000076864	RAP1GAP	19	27	28
1	22004791	22051612	6006	ENSG00000090686	USP48	0	0	0
1	22138758	22151714	4066	ENSG00000187942	LDLRAD2	0	0	0
1	22148738	22204984	14543	ENSG00000142798	HSPG2	0	1	0
1	22303514	22315837	897	ENSG00000219073	CELA3B	0	0	0
1	22328149	22339015	887	ENSG00000142789	CELA3A	0	0	0
1	22379120	22419437	2295	ENSG00000070831	CDC42	140	171	141
1	22443798	22456344	4168	ENSG00000162552	WNT4	13	15	4
1	22778344	22857650	8992	ENSG00000184677	ZBTB40	32	32	29
1	22890057	22930087	5316	ENSG00000070886	EPHA8	17	28	26
1	22962999	22966101	1143	ENSG00000173372	C1QA	0	0	0
1	22970123	22974603	1163	ENSG00000159189	C1QC	0	1	4
1	22979255	22987809	1056	ENSG00000173369	C1QB	0	0	0
1	23037332	23241818	4923	ENSG00000133216	EPHB2	105	126	109
1	23279536	23291831	1641	ENSG00000215906	LACTBL1	0	0	0
1	23337327	23340517	777	ENSG00000227868	C1orf234	0	0	0
1	23345941	23410181	3104	ENSG00000004487	KDM1A	91	88	104
1	23410516	23435623	18386	ENSG00000169641	LUZP1	102	111	111
1	23516993	23521222	2849	ENSG00000179546	HTR1D	0	0	0
1	23631181	23670829	9541	ENSG00000125944	HNRNPR	2136	2252	1946
1	23685941	23694879	7562	ENSG00000125945	ZNF436	0	0	0
1	23695711	23698332	1268	ENSG00000249087	C1orf213	0	0	0
1	23707554	23735219	2019	ENSG00000204219	TCEA3	0	0	0
1	23755056	23765327	6122	ENSG00000088280	ASAP3	0	0	0
1	23832922	23857712	5191	ENSG00000007968	E2F2	0	5	0
1	23884409	23886285	1251	ENSG00000117318	ID3	37	39	43
1	23953824	23967058	1029	ENSG00000197880	MDS2	0	0	0
1	24018269	24022915	634	ENSG00000142676	RPL11	60	77	76
1	24069645	24088549	5154	ENSG00000011007	TCEB3	35	44	52
1	24104895	24114722	1603	ENSG00000057757	PITHD1	21	22	20
1	24117460	24122029	1915	ENSG00000011009	LYPLA2	16	8	3
1	24122090	24123637	1733	ENSG00000117308	GALE	0	8	6
1	24128375	24151949	3446	ENSG00000117305	HMGCL	0	0	0
1	24171567	24194784	2047	ENSG00000179163	FUCA1	5	0	3
1	24197016	24239852	10390	ENSG00000188822	CNR2	0	4	0
1	24285599	24287955	380	ENSG00000189266	PNRC2	0	0	0
1	24291294	24306821	3984	ENSG00000188529	SRSF10	278	308	237
1	24382525	24418805	7248	ENSG00000142661	MYOM3	0	0	0
1	24446261	24469611	2798	ENSG00000142677	IL22RA1	0	0	0
1	24480647	24513751	5375	ENSG00000185436	IFNLR1	0	0	0
1	24645812	24681808	2869	ENSG00000158055	GRHL3	6	4	2
1	24683489	24706313	6024	ENSG00000001460	STPG1	0	1	0
1	24742284	24799466	5490	ENSG00000001461	NIPAL3	0	0	2
1	24829387	24867530	6802	ENSG00000117602	RCAN3	0	2	0
1	24882602	24935816	3953	ENSG00000184454	NCMAP	0	0	0
1	24967722	24999158	3180	ENSG00000133226	SRRM1	109	94	78
1	25071848	25170815	4346	ENSG00000169504	CLIC4	0	0	0
1	25226002	25255612	8446	ENSG00000020633	RUNX3	0	0	0
1	25549170	25558984	1686	ENSG00000117614	SYF2	0	0	0
1	25568728	25574010	1952	ENSG00000117616	C1orf63	0	0	0
1	25598884	25656936	3026	ENSG00000187010	RHD	0	0	0
1	25664408	25688852	2683	ENSG00000183726	TMEM50A	0	0	0
1	25688740	25729193	2085	ENSG00000188672	RHCE	0	0	0
1	25757388	25826700	3940	ENSG00000204178	TMEM57	234	295	215
1	25870071	25895377	2940	ENSG00000157978	LDLRAP1	1	1	0
1	25943959	26110941	3009	ENSG00000117643	MAN1C1	2	3	1
1	26126667	26144713	4332	ENSG00000162430	SEPN1	4	3	4
1	26145131	26159432	1875	ENSG00000117640	MTFR1L	0	0	0
1	26145212	26147288	2077	ENSG00000223474	AL020996.1	0	0	0
1	26158414	26185903	2352	ENSG00000127423	AUNIP	1	2	0
1	26187701	26197744	3297	ENSG00000182749	PAQR7	22	12	15
1	26211931	26231619	950	ENSG00000117632	STMN1	2	5	3
1	26286258	26324112	3622	ENSG00000158006	PAFAH2	0	0	0
1	26348271	26362955	4015	ENSG00000158008	EXTL1	0	2	0
1	26363743	26372604	4381	ENSG00000158014	SLC30A2	0	0	0
1	26377795	26394124	1770	ENSG00000158022	TRIM63	3	3	5
1	26437664	26452034	4448	ENSG00000175087	PDIK1L	261	221	214
1	26485511	26489119	1524	ENSG00000197245	FAM110D	6	2	12
1	26496362	26498551	1862	ENSG00000142684	ZNF593	0	0	0
1	26503894	26516377	2625	ENSG00000142675	CNKSR1	0	0	0
1	26517052	26529459	1996	ENSG00000188782	CATSPER4	0	1	0
1	26560691	26605299	3937	ENSG00000130695	CEP85	43	42	34
1	26605667	26608007	1655	ENSG00000142669	SH3BGRL3	0	0	0
1	26607819	26629507	4356	ENSG00000158062	UBXN11	0	0	0
1	26644448	26647014	468	ENSG00000169442	CD52	0	0	0
1	26648350	26665837	2210	ENSG00000176092	AIM1L	0	0	0
1	26688125	26697236	2092	ENSG00000176083	ZNF683	0	0	0
1	26737269	26756213	4632	ENSG00000131914	LIN28A	43	88	54
1	26758807	26797785	3379	ENSG00000117682	DHDDS	5	3	0
1	26799010	26802463	1191	ENSG00000198830	HMGN2	233	297	240
1	26856258	26901516	3186	ENSG00000117676	RPS6KA1	6	6	8
1	27022524	27108595	8577	ENSG00000117713	ARID1A	1442	1599	1326
1	27113963	27124649	1636	ENSG00000060642	PIGV	0	0	0
1	27153201	27184092	5020	ENSG00000204160	ZDHHC18	31	21	25
1	27189633	27190947	1315	ENSG00000175793	SFN	151	174	158
1	27202624	27213016	4332	ENSG00000142751	GPN2	0	0	0
1	27216979	27219939	1763	ENSG00000198746	GPATCH3	0	0	0
1	27226729	27273353	1673	ENSG00000090273	NUDC	0	0	0
1	27237980	27240457	1156	ENSG00000131910	NR0B2	0	0	0
1	27276053	27286897	1793	ENSG00000175707	C1orf172	3	8	2
1	27320198	27327389	1958	ENSG00000253368	TRNP1	0	0	0
1	27331511	27339327	2368	ENSG00000158246	FAM46B	10	14	18
1	27425306	27481401	4613	ENSG00000090020	SLC9A1	201	178	210
1	27561007	27635110	4805	ENSG00000142784	WDTC1	33	36	53
1	27648651	27662036	857	ENSG00000186501	TMEM222	0	0	0
1	27668513	27680421	1898	ENSG00000142765	SYTL1	0	4	0
1	27681675	27689244	4178	ENSG00000142733	MAP3K6	0	1	1
1	27695603	27701315	1363	ENSG00000142748	FCN3	0	0	0
1	27705666	27709793	2343	ENSG00000174950	CD164L2	0	2	0
1	27719148	27722318	2115	ENSG00000181773	GPR3	38	32	47
1	27730730	27816669	5301	ENSG00000158195	WASF2	181	173	184
1	27860546	27930102	6948	ENSG00000126705	AHDC1	406	464	326
1	27938575	27950573	4240	ENSG00000000938	FGR	6	4	4
1	27992572	27998729	865	ENSG00000126709	IFI6	0	1	0
1	28052490	28087092	1128	ENSG00000009780	FAM76A	29	48	26
1	28099694	28150963	3075	ENSG00000117758	STX12	0	0	0
1	28157289	28178187	2344	ENSG00000117751	PPP1R8	17	27	23
1	28177085	28177255	171	ENSG00000268552	AL109927.1	0	0	0
1	28199055	28213196	2336	ENSG00000130775	THEMIS2	0	0	0
1	28218035	28223596	1656	ENSG00000117748	RPA2	0	0	0
1	28261504	28285668	1681	ENSG00000130768	SMPDL3B	0	0	0
1	28285973	28294607	2692	ENSG00000158156	XKR8	0	0	0
1	28296855	28384598	7037	ENSG00000158161	EYA3	54	46	40
1	28473677	28503699	8385	ENSG00000169403	PTAFR	0	0	0
1	28525967	28534924	1537	ENSG00000126698	DNAJC8	0	3	0
1	28527013	28527152	66	ENSG00000215902	AL353354.1	0	0	0
1	28527070	28527419	350	ENSG00000269804	AL353354.2	0	0	0
1	28562620	28564616	599	ENSG00000130770	ATPIF1	0	0	0
1	28586038	28609002	3453	ENSG00000130766	SESN2	2	3	2
1	28655549	28662476	2002	ENSG00000130772	MED18	0	2	0
1	28696114	28826881	6190	ENSG00000204138	PHACTR4	0	0	0
1	28832455	28865812	2805	ENSG00000180198	RCC1	0	0	0
1	28879597	28905051	1793	ENSG00000180098	TRNAU1AP	55	54	71
1	28918712	28921955	1950	ENSG00000188060	RAB42	0	0	0
1	28929362	28969517	1610	ENSG00000120656	TAF12	108	151	139
1	28995244	29045865	6440	ENSG00000162419	GMEB1	59	57	53
1	29063133	29096286	1710	ENSG00000198492	YTHDF2	684	757	683
1	29138654	29190208	1774	ENSG00000116329	OPRD1	86	75	93
1	29213603	29446532	5968	ENSG00000159023	EPB41	58	60	36
1	29445940	29449013	2559	ENSG00000253304	TMEM200B	4	0	0
1	29474255	29508499	3254	ENSG00000116350	SRSF4	27	28	24
1	29519385	29557436	2416	ENSG00000116353	MECR	0	0	0
1	29563028	29652173	4470	ENSG00000060656	PTPRU	61	70	86
1	31184124	31196434	3832	ENSG00000162510	MATN1	0	0	0
1	31205316	31230667	2223	ENSG00000162511	LAPTM5	0	5	0
1	31342314	31351587	6927	ENSG00000162512	SDC3	0	0	0
1	31404353	31440157	8661	ENSG00000134644	PUM1	777	788	740
1	31652592	31661000	5381	ENSG00000084628	NKAIN1	25	20	27
1	31732417	31754343	2305	ENSG00000060688	SNRNP40	0	6	5
1	31769842	31837105	997	ENSG00000121766	ZCCHC17	0	0	0
1	31838472	31845923	876	ENSG00000121769	FABP3	0	0	0
1	31882412	31907524	2146	ENSG00000168528	SERINC2	0	0	0
1	31902192	31902614	423	ENSG00000268950	AC114494.1	0	0	0
1	32042116	32053287	2787	ENSG00000142910	TINAGL1	0	2	0
1	32083301	32092919	2001	ENSG00000121764	HCRTR1	28	48	47
1	32095463	32110488	1629	ENSG00000162517	PEF1	0	0	0
1	32117848	32157243	5938	ENSG00000084636	COL16A1	2	6	1
1	32192718	32210333	6224	ENSG00000121753	BAI2	93	143	101
1	32256023	32264440	5238	ENSG00000134668	SPOCD1	0	2	0
1	32372022	32385084	6569	ENSG00000184007	PTP4A2	114	114	89
1	32379174	32380745	1572	ENSG00000212673	AL136115.1	0	0	0
1	32479430	32509483	2757	ENSG00000121774	KHDRBS1	553	658	393
1	32538503	32566804	2106	ENSG00000121775	TMEM39B	80	128	91
1	32573639	32642169	7378	ENSG00000025800	KPNA6	79	72	48
1	32645287	32663886	4854	ENSG00000084652	TXLNA	0	1	0
1	32665987	32670988	1089	ENSG00000160050	CCDC28B	0	2	0
1	32671236	32674288	2293	ENSG00000160051	IQCC	0	0	0
1	32674695	32681797	1349	ENSG00000222046	DCDC2B	0	0	0
1	32681697	32687972	2694	ENSG00000160055	TMEM234	0	0	0
1	32687529	32697205	1422	ENSG00000084623	EIF3I	2	4	5
1	32712834	32714457	936	ENSG00000183615	FAM167B	0	0	0
1	32716840	32751766	2228	ENSG00000182866	LCK	0	0	0
1	32757687	32799236	2124	ENSG00000116478	HDAC1	174	137	217
1	32799433	32801980	1699	ENSG00000175130	MARCKSL1	219	241	209
1	32819055	32829380	273	ENSG00000162526	TSSK3	11	5	1
1	32826871	32827425	628	ENSG00000225828	FAM229A	78	56	34
1	32830704	32860049	4469	ENSG00000160058	BSDC1	35	26	42
1	32930670	32962287	12834	ENSG00000273274	ZBTB8B	0	4	0
1	33005028	33071540	7075	ENSG00000160062	ZBTB8A	30	44	35
1	33065773	33116166	1802	ENSG00000176261	ZBTB8OS	0	6	3
1	33116743	33145654	1791	ENSG00000162521	RBBP4	37	49	39
1	33145507	33168361	4914	ENSG00000162520	SYNC	18	18	16
1	33207486	33240571	5438	ENSG00000162522	KIAA1522	0	0	0
1	33240840	33283754	3238	ENSG00000134684	YARS	0	5	2
1	33282368	33300665	844	ENSG00000116497	S100PBP	0	2	1
1	33327869	33336414	2947	ENSG00000160097	FNDC5	49	46	41
1	33352036	33360247	1468	ENSG00000121905	HPCA	91	109	101
1	33360196	33366959	1125	ENSG00000121900	TMEM54	0	0	0
1	33402046	33430286	2560	ENSG00000116514	RNF19B	147	202	168
1	33439268	33439642	375	ENSG00000267885	FKSG48	0	0	0
1	33473585	33502471	4058	ENSG00000004455	AK2	0	0	4
1	33546714	33585995	2182	ENSG00000142920	ADC	25	25	24
1	33611003	33642151	2938	ENSG00000116525	TRIM62	0	1	2
1	33722146	33766320	3134	ENSG00000160094	ZNF362	233	247	205
1	33772367	33778191	1774	ENSG00000184389	A3GALT2	0	0	0
1	33789224	33815486	7845	ENSG00000134686	PHC2	178	194	188
1	33938246	33962107	4316	ENSG00000121903	ZSCAN20	0	2	0
1	33979613	34158656	14833	ENSG00000121904	CSMD2	116	136	111
1	34326076	34330392	2530	ENSG00000176256	HMGB4	0	0	0
1	34632484	34684732	2136	ENSG00000142698	C1orf94	0	0	0
1	35220648	35224113	1355	ENSG00000189280	GJB5	1	1	9
1	35225342	35229325	2840	ENSG00000189433	GJB4	4	3	4
1	35246790	35251965	2217	ENSG00000188910	GJB3	0	2	0
1	35258599	35260691	1060	ENSG00000187513	GJA4	45	46	44
1	35318270	35324670	5492	ENSG00000163866	SMIM12	0	4	0
1	35331037	35370984	4597	ENSG00000116544	DLGAP3	551	619	551
1	35447136	35450954	922	ENSG00000243749	ZMYM6NB	0	0	0
1	35449523	35497233	4462	ENSG00000163867	ZMYM6	0	0	0
1	35525387	35578816	1825	ENSG00000197056	ZMYM1	0	0	0
1	35648533	35658749	3747	ENSG00000116560	SFPQ	278	245	276
1	35734568	35887545	6777	ENSG00000146463	ZMYM4	382	427	330
1	35899091	35920308	5018	ENSG00000142687	KIAA0319L	100	97	112
1	36023074	36032380	3752	ENSG00000020129	NCDN	122	128	125
1	36038971	36060929	2189	ENSG00000116819	TFAP2E	8	18	9
1	36067185	36107445	2701	ENSG00000126067	PSMB2	14	9	5
1	36179476	36185073	3218	ENSG00000142686	C1orf216	0	0	0
1	36185819	36235568	4779	ENSG00000092853	CLSPN	66	54	66
1	36273773	36323491	7116	ENSG00000134698	AGO4	180	190	193
1	36335409	36386559	3996	ENSG00000092847	AGO1	373	422	367
1	36396319	36538101	20183	ENSG00000126070	AGO3	122	115	123
1	36549676	36553876	1509	ENSG00000092850	TEKT2	0	0	0
1	36554476	36559533	1668	ENSG00000116863	ADPRHL2	1	1	4
1	36560837	36565859	8913	ENSG00000171812	COL8A2	18	12	20
1	36602173	36615098	1538	ENSG00000054116	TRAPPC3	41	41	33
1	36621180	36646450	3127	ENSG00000116871	MAP7D1	58	61	59
1	36690017	36769749	3355	ENSG00000054118	THRAP3	89	106	80
1	36771988	36786948	1524	ENSG00000214193	SH3D21	14	9	10
1	36787632	36789755	1054	ENSG00000142694	EVA1B	0	0	0
1	36789335	36794822	1838	ENSG00000116883	RP11-268J15.5	0	0	0
1	36805225	36826941	9622	ENSG00000196182	STK40	140	181	173
1	36859031	36863493	850	ENSG00000181817	LSM10	0	0	0
1	36881428	36889067	1764	ENSG00000116885	OSCP1	0	0	0
1	36921319	36930038	1006	ENSG00000116898	MRPS15	0	0	0
1	36931644	36937247	5462	ENSG00000119535	CSF3R	0	0	0
1	37261128	37499726	9470	ENSG00000163873	GRIK3	247	252	189
1	37940153	37949980	2684	ENSG00000163874	ZC3H12A	0	0	0
1	37958176	37979870	4468	ENSG00000163875	MEAF6	4	3	2
1	38000050	38019903	4563	ENSG00000163877	SNIP1	0	0	0
1	38022520	38032458	2649	ENSG00000163879	DNALI1	8	9	7
1	38032417	38048537	2300	ENSG00000134697	GNL2	0	0	0
1	38076951	38100337	5749	ENSG00000169218	RSPO1	13	15	30
1	38147242	38156181	2676	ENSG00000116922	C1orf109	0	0	0
1	38158090	38175385	2572	ENSG00000134690	CDCA8	0	0	0
1	38179561	38218578	2706	ENSG00000183317	EPHA10	0	4	1
1	38259474	38266805	2685	ENSG00000185090	MANEAL	11	9	8
1	38268616	38273857	1826	ENSG00000196449	YRDC	1	2	7
1	38272651	38275121	2428	ENSG00000197982	C1orf122	30	22	19
1	38275239	38325292	7972	ENSG00000188786	MTF1	287	343	257
1	38292232	38293886	45	ENSG00000230610	AL929472.1	0	0	0
1	38326369	38355345	6596	ENSG00000204084	INPP5B	34	32	16
1	38422647	38456593	3817	ENSG00000183431	SF3A3	7	9	7
1	38462442	38471177	1647	ENSG00000183386	FHL3	3	2	0
1	38478414	38490496	2019	ENSG00000183520	UTP11L	13	17	10
1	38509523	38512450	2928	ENSG00000185668	POU3F1	321	428	334
1	39303870	39325495	2732	ENSG00000116954	RRAGC	145	145	130
1	39328636	39339777	2818	ENSG00000214114	MYCBP	17	18	15
1	39330175	39342023	4807	ENSG00000131233	GJA9	15	17	14
1	39351479	39392509	2677	ENSG00000158315	RHBDL2	0	2	0
1	39456895	39471731	2741	ENSG00000174574	AKIRIN1	579	572	356
1	39491990	39500308	548	ENSG00000168653	NDUFS5	0	0	0
1	39546988	39952849	24528	ENSG00000127603	MACF1	502	540	472
1	39876151	39882154	6004	ENSG00000255103	KIAA0754	120	112	112
1	39957318	39991607	1692	ENSG00000183682	BMP8A	6	3	1
1	40026488	40030445	2437	ENSG00000090621	PABPC4	73	81	74
1	40089825	40098672	3350	ENSG00000163909	HEYL	3	8	5
1	40124793	40137710	1107	ENSG00000116981	NT5C1A	7	11	6
1	40144320	40157361	4856	ENSG00000116983	HPCAL4	66	69	59
1	40157854	40229586	1737	ENSG00000084072	PPIE	0	0	0
1	40222854	40254533	4822	ENSG00000116985	BMP8B	4	12	4
1	40235195	40237020	1826	ENSG00000198754	OXCT2	0	0	0
1	40306723	40349163	3909	ENSG00000043514	TRIT1	0	0	0
1	40361098	40367554	4233	ENSG00000116990	MYCL	74	84	75
1	40420802	40435638	2193	ENSG00000168389	MFSD2A	0	0	0
1	40505905	40538321	2821	ENSG00000131236	CAP1	48	37	29
1	40538379	40547993	2486	ENSG00000131238	PPT1	0	0	0
1	40627045	40706593	6246	ENSG00000117000	RLF	97	114	70
1	40713573	40717363	739	ENSG00000188800	TMCO2	0	0	0
1	40723779	40759856	3108	ENSG00000084073	ZMPSTE24	18	17	18
1	40766159	40777784	2950	ENSG00000049089	COL9A2	0	0	0
1	40810522	40888998	2500	ENSG00000084070	SMAP2	5	2	0
1	40915779	40929390	2109	ENSG00000187801	ZFP69B	0	0	0
1	40942887	40962015	2871	ENSG00000187815	ZFP69	0	1	0
1	40974413	40981708	1892	ENSG00000164002	EXO5	0	0	4
1	40997233	41010709	1130	ENSG00000117010	ZNF684	0	0	0
1	41086351	41131329	7235	ENSG00000117016	RIMS3	18	13	13
1	41157361	41236778	1853	ENSG00000066136	NFYC	19	23	29
1	41249684	41306124	4099	ENSG00000117013	KCNQ4	80	97	67
1	41326729	41328018	1290	ENSG00000179862	CITED4	0	0	0
1	41445007	41478235	3199	ENSG00000171793	CTPS1	8	12	10
1	41481269	41487397	4550	ENSG00000171790	SLFNL1	0	1	0
1	41492872	41625605	8563	ENSG00000010803	SCMH1	78	125	84
1	41827594	41849262	2398	ENSG00000204060	FOXO6	223	283	222
1	41944446	41950342	1241	ENSG00000127129	EDN2	0	0	0
1	41972036	42166672	17012	ENSG00000127124	HIVEP3	298	301	276
1	42619092	42621495	597	ENSG00000044012	GUCA2B	0	0	0
1	42628362	42630389	569	ENSG00000197273	GUCA2A	0	0	0
1	42642210	42730860	15713	ENSG00000198815	FOXJ3	157	142	108
1	42846466	42875836	864	ENSG00000177181	RIMKLA	0	0	0
1	42896000	42921938	2127	ENSG00000066185	ZMYND12	0	0	0
1	42921788	42925752	966	ENSG00000127125	PPCS	0	0	2
1	42929025	43119852	3648	ENSG00000186409	CCDC30	0	2	0
1	43124096	43142429	752	ENSG00000171960	PPIH	0	5	6
1	43148098	43168020	1514	ENSG00000065978	YBX1	633	559	512
1	43198764	43205925	6595	ENSG00000164007	CLDN19	0	2	0
1	43212006	43223593	2983	ENSG00000117385	LEPRE1	0	1	0
1	43232940	43263875	1546	ENSG00000164008	C1orf50	16	20	23
1	43272723	43282475	794	ENSG00000177868	CCDC23	0	1	0
1	43282802	43310654	3423	ENSG00000164010	ERMAP	0	0	1
1	43312280	43318148	1963	ENSG00000164011	ZNF691	0	0	0
1	43391052	43396796	3373	ENSG00000117394	SLC2A1	89	129	109
1	43610824	43622067	500	ENSG00000186973	FAM183A	0	0	0
1	43629846	43637931	1641	ENSG00000117395	EBNA1BP2	0	0	0
1	43637820	43720029	4247	ENSG00000243710	WDR65	25	24	19
1	43735665	43739673	1881	ENSG00000179178	TMEM125	0	2	0
1	43747554	43751250	1478	ENSG00000253313	C1orf210	0	0	0
1	43766664	43788779	3834	ENSG00000066056	TIE1	0	0	0
1	43803478	43818443	1950	ENSG00000117400	MPL	58	43	55
1	43824626	43828874	1675	ENSG00000117399	CDC20	32	61	58
1	43829068	43833689	2132	ENSG00000066322	ELOVL1	10	30	18
1	43849588	43855479	2560	ENSG00000159479	MED8	10	1	7
1	43855553	43918304	12848	ENSG00000198198	SZT2	16	19	16
1	43916824	43919123	957	ENSG00000178922	HYI	0	0	0
1	43996547	44089337	7727	ENSG00000142949	PTPRF	181	186	133
1	44115829	44171186	4474	ENSG00000066135	KDM4A	13	19	15
1	44173218	44396830	2404	ENSG00000126091	ST3GAL3	24	25	23
1	44398992	44402913	1945	ENSG00000117407	ARTN	0	0	2
1	44412611	44433694	3894	ENSG00000117408	IPO13	463	490	416
1	44435676	44439041	2472	ENSG00000132768	DPH2	0	2	0
1	44440159	44443966	966	ENSG00000117410	ATP6V0B	18	17	15
1	44444866	44456839	2208	ENSG00000117411	B4GALT2	40	70	43
1	44457172	44482228	3670	ENSG00000196517	SLC6A9	153	133	151
1	44457280	44462200	1463	ENSG00000159214	CCDC24	0	0	0
1	44584522	44600812	3131	ENSG00000171872	KLF17	0	0	0
1	44679127	44686353	1492	ENSG00000178028	DMAP1	0	0	0
1	44686742	44785422	1774	ENSG00000117419	ERI3	74	61	83
1	44870866	45117395	3099	ENSG00000187147	RNF220	197	207	172
1	45100910	45140131	3894	ENSG00000126106	TMEM53	409	552	416
1	45140385	45191263	1789	ENSG00000198520	C1orf228	8	11	15
1	45205490	45233439	2881	ENSG00000142945	KIF2C	14	18	10
1	45241109	45244451	881	ENSG00000142937	RPS8	9	12	17
1	45249257	45253377	2047	ENSG00000142959	BEST4	0	0	0
1	45265897	45271662	2492	ENSG00000173846	PLK3	16	16	8
1	45271585	45272347	1523	ENSG00000188396	TCTEX1D4	20	32	4
1	45274154	45279801	1637	ENSG00000222009	BTBD19	1	0	0
1	45285516	45296715	5448	ENSG00000117425	PTCH2	55	61	86
1	45316450	45392327	1789	ENSG00000070785	EIF2B3	39	27	30
1	45468212	45474223	4343	ENSG00000126107	HECTD3	66	62	94
1	45477819	45481247	1300	ENSG00000126088	UROD	0	0	0
1	45482071	45672228	5819	ENSG00000162415	ZSWIM5	352	347	407
1	45792545	45794347	1803	ENSG00000186603	HPDL	0	0	0
1	45794835	45798359	2337	ENSG00000132781	MUTYH	0	0	0
1	45805342	45809647	2389	ENSG00000132773	TOE1	0	0	0
1	45809555	45923471	5952	ENSG00000070759	TESK2	9	5	7
1	45960064	45965646	2073	ENSG00000236624	CCDC163P	0	0	0
1	45965725	45976739	2981	ENSG00000132763	MMACHC	0	0	0
1	45976708	45987609	1343	ENSG00000117450	PRDX1	0	0	0
1	46016215	46035721	1699	ENSG00000117448	AKR1A1	0	0	0
1	46049518	46083916	2576	ENSG00000132780	NASP	62	60	51
1	46085717	46089725	2524	ENSG00000159588	CCDC17	0	0	0
1	46092976	46152208	4702	ENSG00000159592	GPBP1L1	394	374	170
1	46152886	46160115	2439	ENSG00000159596	TMEM69	0	0	0
1	46159996	46216322	3306	ENSG00000197429	IPP	37	51	26
1	46269285	46501796	5738	ENSG00000086015	MAST2	91	110	123
1	46505812	46598314	9374	ENSG00000117461	PIK3R3	127	115	143
1	46640759	46651630	1615	ENSG00000117472	TSPAN1	0	0	0
1	46654354	46663147	4208	ENSG00000085998	POMGNT1	3	6	3
1	46669006	46686933	1854	ENSG00000171357	LURAP1	0	0	0
1	46713367	46744145	2549	ENSG00000085999	RAD54L	4	8	8
1	46744072	46769280	3190	ENSG00000132128	LRRC41	131	130	165
1	46769303	46782448	604	ENSG00000173660	UQCRH	2	2	2
1	46805849	46827666	2128	ENSG00000117481	NSUN4	0	0	0
1	46859937	46879517	2094	ENSG00000117480	FAAH	21	33	15
1	46972668	46979884	2882	ENSG00000197587	DMBX1	39	56	34
1	47013052	47017199	1350	ENSG00000162456	KNCN	0	0	0
1	47023090	47042326	7056	ENSG00000079277	MKNK1	2	5	6
1	47073387	47082137	7695	ENSG00000142961	MOB3C	3	12	19
1	47098409	47110928	8646	ENSG00000123472	ATPAF1	46	109	76
1	47124366	47184824	2338	ENSG00000159658	EFCAB14	4	2	1
1	47134527	47138923	1003	ENSG00000186118	TEX38	0	0	0
1	47264718	47285021	2110	ENSG00000142973	CYP4B1	5	2	3
1	47394849	47407137	3417	ENSG00000187048	CYP4A11	0	0	0
1	47427036	47516422	2322	ENSG00000186377	CYP4X1	0	0	0
1	47533160	47583991	1906	ENSG00000186160	CYP4Z1	0	0	0
1	47603122	47615413	2870	ENSG00000162365	CYP4A22	0	0	0
1	47649265	47655727	919	ENSG00000162366	PDZK1IP1	0	0	0
1	47681962	47695443	8893	ENSG00000162367	TAL1	0	0	0
1	47715811	47767420	7013	ENSG00000123473	STIL	0	2	0
1	47799469	47844511	3361	ENSG00000162368	CMPK1	3	20	1
1	47881744	47883723	1980	ENSG00000186790	FOXE3	27	22	16
1	47901689	47906363	4675	ENSG00000186564	FOXD2	162	161	154
1	48226200	48462567	7034	ENSG00000269113	TRABD2B	18	12	8
1	48226979	48227290	312	ENSG00000273395	FLJ00388	0	0	0
1	48569306	48569878	573	ENSG00000269709	AL109659.1	0	0	0
1	48688357	48713273	2219	ENSG00000117834	SLC5A9	0	0	0
1	48761044	48866522	5004	ENSG00000132122	SPATA6	21	25	19
1	48998527	49146574	3208	ENSG00000186094	AGBL4	14	15	29
1	49193195	49242590	1716	ENSG00000162373	BEND5	259	247	238
1	50459990	50461874	1885	ENSG00000227839	AL645730.2	0	0	0
1	50513686	50667074	1527	ENSG00000162374	ELAVL4	337	299	291
1	50883222	50887304	5025	ENSG00000142700	DMRTA2	83	125	68
1	50905150	51078170	4833	ENSG00000185104	FAF1	96	80	55
1	51426417	51440305	2904	ENSG00000123080	CDKN2C	62	86	79
1	51567906	51613752	909	ENSG00000204006	C1orf185	0	0	0
1	51701943	51739127	3084	ENSG00000123091	RNF11	396	425	325
1	51752930	51770818	9381	ENSG00000085831	TTC39A	57	66	36
1	51819935	51888990	8373	ENSG00000085832	EPS15	84	75	62
1	52042851	52254141	3352	ENSG00000117859	OSBPL9	130	128	134
1	52254863	52279743	3591	ENSG00000078618	NRD1	4	8	12
1	52373628	52456436	12844	ENSG00000169213	RAB3B	0	0	0
1	52485803	52521843	2396	ENSG00000117862	TXNDC12	0	0	0
1	52497775	52499488	1714	ENSG00000198841	KTI12	0	0	0
1	52521797	52556388	4703	ENSG00000134717	BTF3L4	33	45	34
1	52608046	52812357	4914	ENSG00000157077	ZFYVE9	249	260	270
1	52816269	52825868	6566	ENSG00000154222	CC2D1B	0	1	0
1	52838501	52870131	3157	ENSG00000085840	ORC1	0	0	0
1	52870236	52886511	5274	ENSG00000134748	PRPF38A	8	12	12
1	52873954	52947595	5684	ENSG00000134744	ZCCHC11	231	276	88
1	53068044	53074723	1228	ENSG00000116157	GPX7	0	0	1
1	53099016	53122737	748	ENSG00000182183	FAM159A	13	12	15
1	53152508	53164038	1620	ENSG00000162377	COA7	0	0	0
1	53192126	53282310	2307	ENSG00000162378	ZYG11B	0	2	2
1	53308183	53360670	4694	ENSG00000203995	ZYG11A	14	12	7
1	53361656	53387439	2072	ENSG00000121310	ECHDC2	0	0	0
1	53392901	53517375	2811	ENSG00000116171	SCP2	0	0	0
1	53527854	53551174	3287	ENSG00000174348	PODN	0	3	0
1	53552855	53608249	2637	ENSG00000162383	SLC1A7	3	10	11
1	53662101	53679869	3094	ENSG00000157184	CPT2	0	2	0
1	53679771	53686289	1085	ENSG00000162384	C1orf123	1	3	3
1	53692564	53704282	864	ENSG00000162385	MAGOH	8	6	6
1	53711217	53741335	4689	ENSG00000157193	LRP8	95	148	71
1	53925072	53933161	1910	ENSG00000143006	DMRTB1	0	0	0
1	53971910	54199877	2812	ENSG00000174332	GLIS1	33	39	46
1	54231133	54304533	7845	ENSG00000058804	NDC1	405	392	304
1	54317406	54355452	2074	ENSG00000058799	YIPF1	6	4	5
1	54357840	54375672	757	ENSG00000211452	DIO1	0	0	0
1	54382247	54405773	1899	ENSG00000081870	HSPB11	0	0	0
1	54411750	54433841	2077	ENSG00000116212	LRRC42	15	19	12
1	54474412	54483845	1273	ENSG00000203985	LDLRAD1	0	0	0
1	54497347	54510615	3855	ENSG00000116209	TMEM59	30	18	22
1	54519274	54565416	4097	ENSG00000116205	TCEANC2	25	36	32
1	54569968	54571750	1783	ENSG00000212670	AL161915.1	0	0	0
1	54604668	54619443	2723	ENSG00000157211	CDCP2	0	0	0
1	54635333	54637997	2665	ENSG00000248835	AL357673.1	0	0	0
1	54638031	54661266	6086	ENSG00000215883	CYB5RL	0	0	0
1	54665840	54684051	1478	ENSG00000116221	MRPL37	0	0	0
1	54692305	54717533	2174	ENSG00000157216	SSBP3	71	57	58
1	54703710	54704736	1027	ENSG00000198711	SSBP3-AS1	8	5	4
1	55013901	55104865	7587	ENSG00000162390	ACOT11	1	1	1
1	55074855	55089229	2227	ENSG00000162391	FAM151A	0	0	0
1	55107466	55175932	4201	ENSG00000184313	MROH7	0	4	0
1	55181495	55208330	2395	ENSG00000243725	TTC4	0	0	0
1	55222571	55230187	2347	ENSG00000162396	PARS2	0	0	0
1	55245385	55253465	3069	ENSG00000006555	TTC22	0	0	0
1	55271736	55307925	1777	ENSG00000162398	C1orf177	0	0	0
1	55315306	55319907	4837	ENSG00000116133	DHCR24	45	56	52
1	55446465	55457966	1097	ENSG00000143001	TMEM61	0	0	0
1	55464606	55476556	3472	ENSG00000162399	BSND	0	0	0
1	55505221	55530525	3662	ENSG00000169174	PCSK9	0	2	0
1	55532032	55680786	13177	ENSG00000162402	USP24	144	187	133
1	56960419	57045241	3292	ENSG00000162407	PPAP2B	50	57	16
1	57110995	57181008	9347	ENSG00000162409	PRKAA2	114	143	174
1	57184477	57285044	3135	ENSG00000187889	C1orf168	0	0	0
1	57320479	57383894	2356	ENSG00000157131	C8A	1	0	2
1	57394883	57431688	2384	ENSG00000021852	C8B	0	0	0
1	57460451	57756738	5458	ENSG00000173406	DAB1	217	282	238
1	58933599	59004490	2105	ENSG00000162600	OMA1	0	0	0
1	59041099	59043166	2068	ENSG00000184292	TACSTD2	0	0	0
1	59120411	59165764	7785	ENSG00000162601	MYSM1	56	45	18
1	59246465	59249785	3321	ENSG00000177606	JUN	124	119	61
1	59762310	60228396	2118	ENSG00000172456	FGGY	89	84	55
1	60280458	60342050	5582	ENSG00000134709	HOOK1	5	9	2
1	60358980	60392462	1896	ENSG00000134716	CYP2J2	0	0	0
1	60456066	60476128	2404	ENSG00000162598	C1orf87	0	0	0
1	61330931	61921234	2011	ENSG00000162599	NFIA	330	377	339
1	62146718	62191095	1253	ENSG00000162604	TM2D1	0	1	0
1	62208149	62629592	8451	ENSG00000132849	INADL	2	6	10
1	62660503	62678000	3849	ENSG00000240563	L1TD1	0	0	0
1	62702651	62729096	5704	ENSG00000132854	KANK4	0	0	0
1	62901968	62917473	3515	ENSG00000162607	USP1	104	94	100
1	62920399	63021605	7608	ENSG00000116641	DOCK7	105	114	108
1	63063158	63071830	2805	ENSG00000132855	ANGPTL3	0	0	2
1	63073437	63075249	1813	ENSG00000269624	AL138847.1	0	0	0
1	63249806	63331184	2668	ENSG00000125703	ATG4C	59	47	64
1	63788730	63790797	2068	ENSG00000187140	FOXD3	207	229	198
1	63833261	63904233	3371	ENSG00000088035	ALG6	20	18	18
1	63906444	63988865	1258	ENSG00000142856	ITGB3BP	0	0	8
1	63989061	64038364	2313	ENSG00000203965	EFCAB7	20	15	8
1	64014588	64015405	849	ENSG00000116652	DLEU2L	0	0	0
1	64058947	64125916	2472	ENSG00000079739	PGM1	9	8	11
1	64239693	64647181	6588	ENSG00000185483	ROR1	36	21	13
1	64669310	64710027	1316	ENSG00000177414	UBE2U	0	0	0
1	64936428	65158741	5322	ENSG00000158966	CACHD1	79	88	102
1	65210778	65298915	4401	ENSG00000162437	RAVER2	0	0	0
1	65298912	65432187	5047	ENSG00000162434	JAK1	34	58	37
1	65613232	65697828	6887	ENSG00000162433	AK4	2	2	0
1	65720145	65878970	3283	ENSG00000116675	DNAJC6	27	32	27
1	65886248	66091853	2993	ENSG00000116678	LEPR	4	8	7
1	65886270	65901690	4622	ENSG00000213625	LEPROT	0	2	0
1	66258197	66839961	3998	ENSG00000184588	PDE4B	89	86	74
1	66999066	67210057	3997	ENSG00000118473	SGIP1	203	217	134
1	67131547	67142710	1156	ENSG00000248458	AL139147.1	0	0	0
1	67218143	67244470	2001	ENSG00000152760	TCTEX1D1	0	0	4
1	67263424	67266939	715	ENSG00000172410	INSL5	0	0	0
1	67278568	67327986	5154	ENSG00000152763	WDR78	0	0	0
1	67390578	67454302	3878	ENSG00000198160	MIER1	124	127	81
1	67465015	67518730	6865	ENSG00000116704	SLC35D1	15	23	13
1	67557848	67592944	3913	ENSG00000203963	C1orf141	0	0	0
1	67632083	67725662	2912	ENSG00000162594	IL23R	0	2	0
1	67773047	67862583	4028	ENSG00000081985	IL12RB2	0	0	0
1	67873493	67896098	6676	ENSG00000142864	SERBP1	170	224	181
1	68150744	68154021	1496	ENSG00000116717	GADD45A	25	27	29
1	68167149	68299150	4404	ENSG00000172380	GNG12	0	0	0
1	68511645	68516481	3281	ENSG00000162595	DIRAS3	0	0	2
1	68564142	68697370	2376	ENSG00000116729	WLS	9	17	21
1	68894505	68915642	2610	ENSG00000116745	RPE65	24	23	20
1	68939835	68962797	7175	ENSG00000024526	DEPDC1	38	47	22
1	70034081	70589171	6507	ENSG00000033122	LRRC7	412	374	374
1	70610488	70671303	2884	ENSG00000066557	LRRC40	0	0	0
1	70671365	70718735	4161	ENSG00000116754	SRSF11	335	332	198
1	70726271	70820405	5575	ENSG00000118454	ANKRD13C	17	14	17
1	70820488	70833703	803	ENSG00000197568	HHLA3	0	0	0
1	70876901	70905253	1859	ENSG00000116761	CTH	0	0	0
1	71318036	71513471	8263	ENSG00000050628	PTGER3	10	12	10
1	71528974	71546980	4879	ENSG00000132485	ZRANB2	34	43	20
1	71861623	72566613	12574	ENSG00000172260	NEGR1	55	68	40
1	74491699	74610229	4152	ENSG00000162620	LRRIQ3	0	1	0
1	74663896	74672918	4259	ENSG00000254685	FPGT	0	0	0
1	74663919	75009666	3728	ENSG00000259030	FPGT-TNNI3K	15	18	26
1	74663947	75010108	3269	ENSG00000116783	TNNI3K	17	18	26
1	74935562	74949033	3854	ENSG00000162621	LRRC53	0	2	0
1	75033795	75100539	8189	ENSG00000178965	C1orf173	0	0	0
1	75171170	75198495	3996	ENSG00000116791	CRYZ	0	0	0
1	75198836	75230084	1225	ENSG00000162623	TYW3	0	0	0
1	75594119	75627218	2373	ENSG00000162624	LHX8	19	12	15
1	75667816	75862321	4293	ENSG00000137968	SLC44A5	0	0	0
1	76190036	76229176	2542	ENSG00000117054	ACADM	0	0	0
1	76251879	76260350	1284	ENSG00000137955	RABGGTB	0	0	0
1	76262567	76378923	3266	ENSG00000057468	MSH4	2	6	4
1	76384558	76398116	1107	ENSG00000154007	ASB17	0	0	0
1	76540404	77100286	6861	ENSG00000184005	ST6GALNAC3	4	10	9
1	77333126	77531396	3751	ENSG00000117069	ST6GALNAC5	59	67	64
1	77554675	77685111	8386	ENSG00000142892	PIGK	0	0	0
1	77747736	78025651	3248	ENSG00000154027	AK5	0	0	0
1	78030185	78148343	3830	ENSG00000036549	ZZZ3	223	186	159
1	78161672	78194021	6759	ENSG00000077254	USP33	43	56	61
1	78245309	78344106	5288	ENSG00000180488	FAM73A	0	0	1
1	78354198	78408909	2868	ENSG00000162614	NEXN	55	42	40
1	78414090	78444770	2470	ENSG00000162613	FUBP1	395	377	153
1	78445868	78479039	686	ENSG00000162616	DNAJB4	54	70	46
1	78511586	78604133	3847	ENSG00000137960	GIPC2	0	0	0
1	78769568	79005434	4337	ENSG00000122420	PTGFR	0	0	0
1	79085607	79111830	5722	ENSG00000137959	IFI44L	0	0	0
1	79115516	79129763	1687	ENSG00000137965	IFI44	0	0	0
1	79355449	79402096	3204	ENSG00000162618	ELTD1	0	0	0
1	81771851	82457052	5068	ENSG00000117114	LPHN2	171	189	166
1	84330711	84464815	7976	ENSG00000137941	TTLL7	18	27	11
1	84543745	84704172	5175	ENSG00000142875	PRKACB	1	10	3
1	84764049	84816479	1565	ENSG00000203943	SAMD13	1	2	6
1	84864215	84880701	1269	ENSG00000137976	DNASE2B	0	0	0
1	84944942	84963473	1728	ENSG00000117133	RPF1	13	11	2
1	84964008	84972248	1144	ENSG00000174021	GNG5	180	120	153
1	85015289	85040147	6600	ENSG00000117151	CTBS	0	0	0
1	85093913	85097431	5455	ENSG00000180869	C1orf180	0	4	0
1	85109390	85156151	10374	ENSG00000117155	SSX2IP	1	0	0
1	85277285	85331842	4113	ENSG00000171517	LPAR3	0	0	0
1	85391268	85462623	2869	ENSG00000153898	MCOLN2	0	0	2
1	85464830	85598820	3021	ENSG00000162643	WDR63	0	0	0
1	85483765	85514129	2938	ENSG00000055732	MCOLN3	0	0	0
1	85622556	85666729	5512	ENSG00000097096	SYDE2	9	10	2
1	85717651	85725325	1219	ENSG00000162642	C1orf52	2	0	0
1	85731931	85742773	2819	ENSG00000142867	BCL10	20	24	15
1	85784164	85870180	6727	ENSG00000153904	DDAH1	1	2	1
1	86046444	86049645	2290	ENSG00000142871	CYR61	123	157	154
1	86115106	86174101	7473	ENSG00000117174	ZNHIT6	0	4	0
1	86194916	86622446	8438	ENSG00000171502	COL24A1	1	0	2
1	86814344	86836836	5608	ENSG00000122417	ODF2L	6	27	12
1	86889769	86922241	4025	ENSG00000137975	CLCA2	0	0	0
1	86934051	86965942	3310	ENSG00000016490	CLCA1	1	0	0
1	87012761	87046437	3211	ENSG00000016602	CLCA4	0	1	0
1	87170259	87208951	1518	ENSG00000097033	SH3GLB1	67	53	58
1	87328132	87380048	2913	ENSG00000183291	2017-09-15	0	0	5
1	87380331	87602334	9338	ENSG00000153936	HS2ST1	176	212	161
1	87458692	87634884	2010	ENSG00000267561	RP5-1052I5.2	0	0	0
1	87794151	87814606	5405	ENSG00000143013	LMO4	322	323	269
1	89149905	89301938	6718	ENSG00000065243	PKN2	229	262	217
1	89318615	89357301	1351	ENSG00000137947	GTF2B	23	28	26
1	89401456	89458459	2685	ENSG00000137944	CCBL2	0	0	0
1	89445139	89458455	9407	ENSG00000213516	RBMXL1	206	302	494
1	89472349	89479962	3113	ENSG00000117226	GBP3	0	0	2
1	89518002	89531043	3035	ENSG00000117228	GBP1	0	1	4
1	89573683	89591797	2220	ENSG00000162645	GBP2	0	0	0
1	89597434	89641723	2454	ENSG00000213512	GBP7	8	8	11
1	89646831	89664615	6127	ENSG00000162654	GBP4	0	0	0
1	89724638	89738487	7083	ENSG00000154451	GBP5	0	2	0
1	89829617	89852020	2987	ENSG00000183347	GBP6	25	18	32
1	89990395	90058936	3524	ENSG00000197147	LRRC8B	0	2	0
1	90098631	90185092	7218	ENSG00000171488	LRRC8C	16	7	22
1	90286573	90398719	588	ENSG00000171492	LRRC8D	36	40	25
1	90460674	90494097	2729	ENSG00000162664	ZNF326	339	406	306
1	91177096	91182794	1979	ENSG00000143032	BARHL2	54	52	42
1	91380859	91487030	3844	ENSG00000122482	ZNF644	342	334	192
1	91726323	91813006	5205	ENSG00000162669	HFM1	0	0	0
1	91966408	91991321	3215	ENSG00000097046	CDC7	19	16	17
1	92145902	92327150	8872	ENSG00000069702	TGFBR3	2	0	0
1	92414928	92479978	3167	ENSG00000137948	BRDT	1	2	1
1	92495539	92529093	1437	ENSG00000172031	EPHX4	0	0	0
1	92545862	92613393	1955	ENSG00000189195	BTBD8	0	0	0
1	92632542	92650279	4622	ENSG00000069712	KIAA1107	0	0	0
1	92683497	92711272	963	ENSG00000203910	C1orf146	0	0	0
1	92711959	92752049	1911	ENSG00000174842	GLMN	18	14	8
1	92764522	92867613	16993	ENSG00000122484	RPAP2	2	0	0
1	92940319	92949511	2855	ENSG00000162676	GFI1	6	7	0
1	92974253	93257961	12237	ENSG00000067208	EVI5	44	37	53
1	93297582	93307481	1043	ENSG00000122406	RPL5	0	1	0
1	93307724	93427057	2574	ENSG00000154511	FAM69A	103	120	109
1	93544792	93604636	4046	ENSG00000143033	MTF2	633	673	415
1	93615299	93646285	7021	ENSG00000117500	TMED5	62	91	54
1	93645476	93744270	4791	ENSG00000122483	CCDC18	2	0	1
1	93811445	93826725	2371	ENSG00000117505	DR1	128	105	147
1	93913688	94020216	4212	ENSG00000137942	FNBP1L	284	278	228
1	94027347	94050692	4687	ENSG00000137936	BCAR3	0	0	0
1	94333373	94344762	4363	ENSG00000067334	DNTTIP2	0	0	0
1	94350761	94374966	4857	ENSG00000023909	GCLM	32	23	23
1	94458393	94517254	6571	ENSG00000198691	ABCA4	16	18	7
1	94637307	94703121	6736	ENSG00000137962	ARHGAP29	4	7	3
1	94883933	94982836	2305	ENSG00000117528	ABCD3	26	24	23
1	94994781	95007356	3414	ENSG00000117525	F3	0	0	0
1	95285898	95360802	2396	ENSG00000143036	SLC44A3	1	2	3
1	95362507	95391337	3348	ENSG00000117519	CNN3	65	57	38
1	95439963	95538501	9367	ENSG00000172339	ALG14	2	0	0
1	95582894	95639434	883	ENSG00000152078	TMEM56	0	0	0
1	95583479	95710511	1491	ENSG00000271092	TMEM56-RWDD3	0	1	2
1	95699711	95712781	2056	ENSG00000122481	RWDD3	3	8	9
1	96457545	96488436	943	ENSG00000237435	RP11-147C23.1	0	0	0
1	97187339	97279115	2006	ENSG00000117569	PTBP2	346	337	283
1	97543299	98386579	4414	ENSG00000188641	DPYD	110	108	141
1	99127236	99226054	1742	ENSG00000162627	SNX7	0	0	0
1	99355806	99470588	4149	ENSG00000117598	LPPR5	5	5	12
1	99729509	99775146	5369	ENSG00000117600	LPPR4	88	126	88
1	100111499	100160097	2510	ENSG00000099260	PALMD	20	52	36
1	100174259	100231349	2706	ENSG00000156869	FRRS1	0	0	0
1	100315640	100389576	7368	ENSG00000162688	AGL	0	0	0
1	100435345	100488512	1949	ENSG00000117620	SLC35A3	3	0	11
1	100503653	100548933	2777	ENSG00000156875	HIAT1	136	166	68
1	100549119	100598511	4114	ENSG00000156876	SASS6	0	0	0
1	100598706	100616053	3142	ENSG00000122435	TRMT13	30	37	28
1	100614409	100643771	1886	ENSG00000122477	LRRC39	0	0	0
1	100652475	100715390	11303	ENSG00000137992	DBT	2	5	1
1	100731763	100757327	1576	ENSG00000137996	RTCA	0	1	0
1	100810584	100983849	2232	ENSG00000079335	CDC14A	20	22	16
1	101003693	101007574	3491	ENSG00000181656	GPR88	117	146	115
1	101185298	101204169	2483	ENSG00000162692	VCAM1	0	0	0
1	101337943	101360368	3710	ENSG00000162694	EXTL2	0	0	0
1	101361632	101447309	7898	ENSG00000162695	SLC30A7	40	33	31
1	101455619	101487321	1677	ENSG00000117543	DPH5	0	0	0
1	101455761	101457653	1893	ENSG00000269175	AC093157.1	0	0	0
1	101702444	101707074	2909	ENSG00000170989	S1PR1	3	3	4
1	102268130	102302585	3713	ENSG00000118733	OLFM3	113	121	92
1	103342023	103548415	8640	ENSG00000060718	COL11A1	1	2	0
1	104068313	104097734	3981	ENSG00000185946	RNPC3	0	1	0
1	104097322	104122151	2181	ENSG00000240038	AMY2B	1	2	0
1	104159999	104168402	1634	ENSG00000243480	AMY2A	21	27	14
1	104197912	104207173	2186	ENSG00000237763	AMY1A	0	0	0
1	104230037	104238574	1658	ENSG00000174876	AMY1B	0	0	0
1	104293028	104301312	1632	ENSG00000187733	AMY1C	0	0	0
1	107599267	107601905	2639	ENSG00000198890	PRMT6	62	70	61
1	107682629	108024092	2862	ENSG00000162631	NTNG1	292	223	327
1	108113782	108299951	7254	ENSG00000134215	VAV3	209	232	117
1	108676658	108735440	4191	ENSG00000085491	SLC25A24	0	0	0
1	108765963	108786689	2485	ENSG00000196427	NBPF4	0	0	1
1	108918421	109013260	2222	ENSG00000186086	NBPF6	0	0	0
1	109102711	109181949	5600	ENSG00000162636	FAM102B	57	78	64
1	109190912	109203744	2393	ENSG00000162639	HENMT1	0	0	0
1	109234945	109244425	3746	ENSG00000134186	PRPF38B	206	210	197
1	109255279	109285362	3332	ENSG00000143107	FNDC7	0	0	2
1	109289310	109352148	2478	ENSG00000116266	STXBP3	42	40	37
1	109358520	109395339	3556	ENSG00000162641	AKNAD1	0	0	0
1	109417972	109477167	7433	ENSG00000121957	GPSM2	33	30	38
1	109472130	109493060	12510	ENSG00000121940	CLCC1	0	1	0
1	109512836	109584169	5268	ENSG00000085433	WDR47	71	75	76
1	109606762	109618624	813	ENSG00000197780	TAF13	0	0	0
1	109632425	109639556	3730	ENSG00000215717	TMEM167B	18	16	13
1	109648573	109655377	690	ENSG00000179902	C1orf194	0	0	0
1	109656301	109745851	3471	ENSG00000116299	KIAA1324	1	2	3
1	109756540	109780770	1946	ENSG00000031698	SARS	22	24	29
1	109792641	109818372	10534	ENSG00000143126	CELSR2	41	54	52
1	109822178	109824301	2233	ENSG00000134222	PSRC1	2	0	0
1	109834987	109849663	1372	ENSG00000221986	MYBPHL	0	0	0
1	109852192	109935979	6994	ENSG00000134243	SORT1	50	69	53
1	109941653	109968973	3956	ENSG00000143106	PSMA5	46	43	52
1	110009180	110024759	3694	ENSG00000143028	SYPL2	0	0	0
1	110026561	110035356	2318	ENSG00000162650	ATXN7L2	157	177	156
1	110036674	110043062	5007	ENSG00000174151	CYB561D1	55	56	52
1	110046797	110052304	5088	ENSG00000181754	AMIGO1	20	13	21
1	110082494	110089882	4921	ENSG00000156097	GPR61	54	75	80
1	110091233	110136975	3206	ENSG00000065135	GNAI3	116	115	100
1	110145889	110155679	1339	ENSG00000134183	GNAT2	16	13	16
1	110158726	110173774	2628	ENSG00000116337	AMPD2	38	74	28
1	110198703	110204322	1412	ENSG00000168765	GSTM4	0	0	0
1	110210644	110226619	1775	ENSG00000213366	GSTM2	0	0	0
1	110230442	110236367	1271	ENSG00000134184	GSTM1	0	0	0
1	110254864	110260888	1625	ENSG00000134201	GSTM5	0	0	0
1	110276554	110283138	7284	ENSG00000134202	GSTM3	32	43	49
1	110292702	110306546	2130	ENSG00000198758	EPS8L3	1	0	0
1	110452864	110472355	2423	ENSG00000184371	CSF1	28	41	33
1	110527308	110566357	4015	ENSG00000168710	AHCYL1	255	271	208
1	110574199	110597261	3114	ENSG00000143093	STRIP1	62	43	45
1	110602616	110613322	1859	ENSG00000156150	ALX3	10	5	8
1	110655062	110656569	1508	ENSG00000186150	UBL4B	0	0	0
1	110693108	110744824	6427	ENSG00000197106	SLC6A17	211	207	235
1	110754095	110776666	3670	ENSG00000116396	KCNC4	183	219	179
1	110881128	110889299	4244	ENSG00000162775	RBM15	514	523	361
1	110905470	110921978	4237	ENSG00000168679	SLC16A4	0	0	0
1	110943871	110949047	1223	ENSG00000134248	LAMTOR5	0	0	0
1	110993822	110999976	1338	ENSG00000143125	PROK1	0	0	0
1	111059839	111061797	1959	ENSG00000143105	KCNA10	77	107	104
1	111136202	111148345	5549	ENSG00000177301	KCNA2	869	1047	1014
1	111214310	111217655	3346	ENSG00000177272	KCNA3	200	207	188
1	111415775	111442550	1506	ENSG00000143119	CD53	0	0	0
1	111489807	111495583	3127	ENSG00000121931	LRIF1	0	0	0
1	111659955	111682662	2246	ENSG00000156171	DRAM2	1	4	0
1	111682249	111727724	2251	ENSG00000134255	CEPT1	115	87	81
1	111729796	111743311	2077	ENSG00000162777	DENND2D	1	0	0
1	111743393	111786061	2169	ENSG00000064886	CHI3L2	0	0	0
1	111833484	111863179	1679	ENSG00000134216	CHIA	1	0	0
1	111888910	111895635	2627	ENSG00000173947	PIFO	0	0	0
1	111956936	111970134	2588	ENSG00000085465	OVGP1	0	0	0
1	111982512	111991351	2507	ENSG00000116455	WDR77	17	24	13
1	111991558	112005395	3156	ENSG00000116459	ATP5F1	0	0	0
1	112016414	112021134	1107	ENSG00000143110	C1orf162	0	0	0
1	112025970	112032284	1372	ENSG00000121933	ADORA3	0	0	0
1	112084840	112256101	1965	ENSG00000116473	RAP1A	225	256	115
1	112264686	112282046	6778	ENSG00000197852	FAM212B	0	0	0
1	112297927	112310638	4212	ENSG00000064703	DDX20	29	37	15
1	112313284	112525418	8336	ENSG00000171385	KCND3	201	254	250
1	112938803	113003786	5897	ENSG00000143079	CTTNBP2NL	38	35	43
1	113009163	113072787	11772	ENSG00000134245	WNT2B	116	102	143
1	113066140	113153528	6888	ENSG00000007341	ST7L	18	17	16
1	113161795	113214241	3020	ENSG00000116489	CAPZA1	75	116	124
1	113217043	113243356	4270	ENSG00000155363	MOV10	21	49	28
1	113243728	113247543	1635	ENSG00000155366	RHOC	3	5	6
1	113245270	113253977	790	ENSG00000271810	RP11-426L16.10	12	12	17
1	113252616	113255593	1690	ENSG00000155367	PPM1J	66	82	53
1	113263041	113269857	1282	ENSG00000184599	FAM19A3	1	3	5
1	113454469	113478610	3756	ENSG00000155380	SLC16A1	9	16	21
1	113615831	113674882	11555	ENSG00000198799	LRIG2	83	82	86
1	113933371	114225056	3911	ENSG00000081026	MAGI3	135	134	133
1	114239824	114255950	4117	ENSG00000116793	PHTF1	77	78	76
1	114304454	114355098	6621	ENSG00000081019	RSBN1	952	1012	657
1	114356433	114414334	5577	ENSG00000134242	PTPN22	0	0	0
1	114423325	114430169	842	ENSG00000188761	BCL2L15	0	0	0
1	114437370	114447450	4124	ENSG00000134262	AP4B1	0	0	0
1	114447763	114456708	3940	ENSG00000118655	DCLRE1B	0	0	0
1	114471814	114516270	3228	ENSG00000163349	HIPK1	312	352	388
1	114522063	114524876	1934	ENSG00000116774	OLFML3	11	17	6
1	114631914	114695062	4352	ENSG00000134207	SYT6	133	149	207
1	114935399	115005858	8043	ENSG00000197323	TRIM33	776	814	664
1	115110178	115124260	1299	ENSG00000116752	BCAS2	0	0	0
1	115125469	115212732	8811	ENSG00000175984	DENND2C	12	22	15
1	115215719	115238207	2535	ENSG00000116748	AMPD1	0	0	0
1	115247090	115259515	4449	ENSG00000213281	NRAS	49	46	63
1	115259534	115289480	5990	ENSG00000009307	CSDE1	582	582	425
1	115312100	115323306	5506	ENSG00000052723	SIKE1	0	0	0
1	115397424	115537991	3525	ENSG00000198765	SYCP1	0	0	0
1	115572415	115576941	578	ENSG00000134200	TSHB	0	0	0
1	115590632	115632085	3302	ENSG00000134198	TSPAN2	0	0	0
1	115828539	115880857	1047	ENSG00000134259	NGF	0	0	0
1	116184574	116240845	8691	ENSG00000173218	VANGL1	6	11	17
1	116242628	116311402	2931	ENSG00000118729	CASQ2	0	0	0
1	116378998	116386538	9559	ENSG00000177551	NHLH2	352	328	295
1	116519119	116612675	4720	ENSG00000163393	SLC22A15	14	40	9
1	116654376	116677861	3229	ENSG00000173212	MAB21L3	0	0	0
1	116915290	116947396	3555	ENSG00000163399	ATP1A1	13	8	16
1	116915890	116926718	342	ENSG00000269279	AL136376.1	0	0	0
1	117057157	117087212	1448	ENSG00000116815	CD58	0	0	0
1	117117031	117189567	9733	ENSG00000143061	IGSF3	14	11	17
1	117236734	117249225	386	ENSG00000203864	C1orf137	0	0	0
1	117297007	117311850	1609	ENSG00000116824	CD2	0	0	0
1	117452679	117532980	6178	ENSG00000134247	PTGFRN	37	42	40
1	117544382	117579167	3547	ENSG00000134256	CD101	7	4	1
1	117602925	117650075	9462	ENSG00000116830	TTF2	0	0	0
1	117653682	117664350	3784	ENSG00000134253	TRIM45	20	26	36
1	117686209	117715888	3872	ENSG00000134258	VTCN1	13	0	0
1	117910071	118071494	8576	ENSG00000198162	MAN1A2	11	22	29
1	118148556	118170994	5751	ENSG00000183508	FAM46C	79	79	119
1	118406107	118472253	9615	ENSG00000196505	GDAP2	49	31	31
1	118472343	118509165	9865	ENSG00000065183	WDR3	0	1	0
1	118496487	118609522	7957	ENSG00000155761	SPAG17	5	0	3
1	119425669	119466226	5480	ENSG00000092607	TBX15	286	284	276
1	119573839	119682947	2774	ENSG00000116874	WARS2	1	2	0
1	119911402	119936753	1698	ENSG00000116882	HAO2	0	0	0
1	119957554	119965658	1783	ENSG00000203859	HSD3B2	0	0	0
1	120049821	120057677	1573	ENSG00000203857	HSD3B1	0	0	0
1	120162045	120190396	5041	ENSG00000143067	ZNF697	243	282	241
1	120254510	120286838	1913	ENSG00000092621	PHGDH	4	3	3
1	120290619	120311517	2760	ENSG00000134240	HMGCS2	5	7	17
1	120336641	120351428	1988	ENSG00000134193	REG4	0	1	0
1	120436156	120439118	2963	ENSG00000134249	ADAM30	0	0	0
1	120454176	120596839	11202	ENSG00000134250	NOTCH2	6	3	9
1	120839005	120854584	1409	ENSG00000188610	FAM72B	26	14	16
1	120926979	120935937	1307	ENSG00000198019	FCGR1B	0	0	0
1	143767144	143767881	738	ENSG00000236334	PPIAL4G	0	2	0
1	143896452	143913143	2393	ENSG00000215784	FAM72D	9	7	13
1	144146808	144224481	11592	ENSG00000162825	NBPF8	4	2	0
1	144339738	144521058	1073	ENSG00000231360	AL592284.1	0	0	0
1	144363462	144364246	785	ENSG00000255854	PPIAL4B	0	0	0
1	144811744	144830301	3475	ENSG00000168614	NBPF9	0	0	0
1	144851424	144917636	18612	ENSG00000178104	PDE4DIP	27	48	47
1	144989309	144991365	2057	ENSG00000268172	AL590452.1	0	0	0
1	145209119	145285912	5250	ENSG00000213240	NOTCH2NL	0	2	0
1	145289772	145368684	10597	ENSG00000163386	NBPF10	3	1	2
1	145413095	145417545	1952	ENSG00000168509	HFE2	0	0	0
1	145438469	145442635	2927	ENSG00000117289	TXNIP	0	0	0
1	145456236	145470387	1306	ENSG00000121851	POLR3GL	22	28	19
1	145470508	145475646	3611	ENSG00000181039	ANKRD34A	65	68	72
1	145477085	145501669	3979	ENSG00000152022	LIX1L	17	30	12
1	145507598	145513536	4919	ENSG00000131795	RBM8A	0	0	0
1	145516252	145523730	1740	ENSG00000131779	PEX11B	0	0	0
1	145524891	145543868	5269	ENSG00000143127	ITGA10	3	3	4
1	145549230	145568526	3342	ENSG00000198483	ANKRD35	0	2	0
1	145575233	145586546	2889	ENSG00000131788	PIAS3	47	47	47
1	145586115	145589439	1473	ENSG00000186364	NUDT17	0	0	0
1	145592605	145610884	1904	ENSG00000186141	POLR3C	0	0	0
1	145611036	145696218	9117	ENSG00000121848	RNF115	54	84	121
1	145695798	145706861	5140	ENSG00000117281	CD160	0	0	0
1	145726918	145764067	2024	ENSG00000174827	PDZK1	0	1	0
1	145764411	145826450	2348	ENSG00000117262	GPR89A	0	0	0
1	145883868	145924373	1893	ENSG00000196644	GPR89C	0	0	0
1	146032647	146041053	7876	ENSG00000152042	NBPF11	0	0	0
1	146373546	146467744	12442	ENSG00000186275	NBPF12	0	1	1
1	146626685	146644123	5403	ENSG00000131791	PRKAB2	0	2	0
1	146655884	146696901	2567	ENSG00000131781	FMO5	0	0	0
1	146714291	146767443	3010	ENSG00000131778	CHD1L	11	2	10
1	147013182	147098017	6278	ENSG00000116128	BCL9	1078	1163	1030
1	147101453	147131116	7572	ENSG00000162836	ACP6	0	0	0
1	147228332	147232685	3127	ENSG00000143140	GJA5	0	0	0
1	147374946	147381393	1364	ENSG00000121634	GJA8	0	4	2
1	147400506	147465571	1934	ENSG00000188092	GPR89B	0	0	0
1	147575800	147599549	3494	ENSG00000203836	NBPF24	0	0	0
1	147631967	147632428	462	ENSG00000269647	BX842679.1	0	0	0
1	147954635	147955419	785	ENSG00000255963	PPIAL4A	0	0	0
1	148003642	148025848	3626	ENSG00000122497	NBPF14	0	0	0
1	148201752	148202536	785	ENSG00000256374	PPIAL4D	0	0	0
1	148250249	148346929	15651	ENSG00000203832	NBPF20	0	2	0
1	148560843	148596267	4707	ENSG00000243452	NBPF15	0	1	0
1	148739443	148758311	3830	ENSG00000203827	NBPF16	0	0	0
1	149400131	149400542	412	ENSG00000203818	HIST2H3PS2	0	0	0
1	149449934	149459549	1243	ENSG00000203817	FAM72C	0	0	0
1	149553003	149553787	785	ENSG00000198161	PPIAL4C	0	0	0
1	149675978	149676609	632	ENSG00000203815	FAM231D	0	0	0
1	149754227	149764074	2199	ENSG00000150337	FCGR1A	0	0	0
1	149754245	149783914	1204	ENSG00000203814	HIST2H2BF	71	102	63
1	149784826	149785236	411	ENSG00000183598	HIST2H3D	91	137	82
1	149804227	149804942	716	ENSG00000183941	HIST2H4A	4	0	1
1	149811110	149812765	1656	ENSG00000203811	HIST2H3C	40	47	34
1	149813505	149814478	974	ENSG00000183558	HIST2H2AA3	1	1	0
1	149822643	149823191	549	ENSG00000203812	HIST2H2AA4	0	4	2
1	149824181	149825836	1656	ENSG00000203852	HIST2H3A	43	58	33
1	149825607	149832714	1372	ENSG00000182217	HIST2H4B	2	3	1
1	149856010	149858232	2223	ENSG00000184678	HIST2H2BE	50	57	46
1	149858525	149858961	437	ENSG00000184260	HIST2H2AC	2	8	3
1	149859019	149859466	448	ENSG00000184270	HIST2H2AB	0	0	0
1	149859440	149872044	1096	ENSG00000178096	BOLA1	0	0	0
1	149874870	149889434	4824	ENSG00000159164	SV2A	11	20	10
1	149895209	149899483	1626	ENSG00000143368	SF3B4	9	11	6
1	149900544	149908243	3788	ENSG00000014914	MTMR11	2	1	0
1	149909705	149982625	8878	ENSG00000163113	OTUD7B	157	182	133
1	150039369	150117505	2790	ENSG00000136631	VPS45	11	19	24
1	150121373	150132260	2346	ENSG00000023902	PLEKHO1	6	15	13
1	150190717	150199062	5711	ENSG00000143401	ANP32E	0	4	4
1	150229554	150237478	2403	ENSG00000118298	CA14	0	0	0
1	150237804	150241399	2793	ENSG00000117362	APH1A	161	250	282
1	150240600	150253327	1251	ENSG00000118292	C1orf54	6	2	4
1	150254953	150259149	1077	ENSG00000159208	C1orf51	0	0	0
1	150266289	150281414	1078	ENSG00000187145	MRPS21	0	0	0
1	150293925	150325671	2391	ENSG00000117360	PRPF3	333	373	276
1	150337126	150446032	4673	ENSG00000163125	RPRD2	286	323	319
1	150459887	150480078	2735	ENSG00000143374	TARS2	0	0	0
1	150480552	150486030	1925	ENSG00000143369	ECM1	0	0	0
1	150521884	150533408	4310	ENSG00000143382	ADAMTSL4	4	2	1
1	150521897	150524367	1811	ENSG00000225996	AL356356.1	0	0	0
1	150533480	150533969	490	ENSG00000203804	ADAMTSL4-AS1	0	0	0
1	150547032	150552066	4106	ENSG00000143384	MCL1	48	42	38
1	150573327	150601616	5185	ENSG00000143420	ENSA	82	67	56
1	150618701	150669500	3717	ENSG00000143457	GOLPH3L	0	0	0
1	150670536	150693352	3042	ENSG00000143452	HORMAD1	0	0	0
1	150702672	150738433	4536	ENSG00000163131	CTSS	2	0	0
1	150768684	150779910	1768	ENSG00000143387	CTSK	0	0	0
1	150782181	150849244	5422	ENSG00000143437	ARNT	80	82	94
1	150898739	150937211	4290	ENSG00000143379	SETDB1	105	78	103
1	150936146	150940201	3973	ENSG00000143418	CERS2	19	5	19
1	150954493	150968110	1826	ENSG00000143412	ANXA9	0	0	0
1	150969025	150974258	2736	ENSG00000143409	FAM63A	0	0	0
1	150980953	151008189	2908	ENSG00000143363	PRUNE	7	4	4
1	151009046	151020076	2395	ENSG00000163141	BNIPL	0	2	0
1	151020216	151023896	2096	ENSG00000143443	C1orf56	0	2	0
1	151023447	151032125	7848	ENSG00000197622	CDC42SE1	0	3	0
1	151030234	151040970	4072	ENSG00000213190	MLLT11	9	9	25
1	151043080	151098018	8964	ENSG00000143458	GABPB2	7	9	7
1	151104161	151119087	7093	ENSG00000143434	SEMA6C	31	33	37
1	151129105	151132225	1178	ENSG00000163154	TNFAIP8L2	0	0	0
1	151129140	151141609	749	ENSG00000163156	SCNM1	0	0	0
1	151132224	151138395	2479	ENSG00000163155	LYSMD1	0	1	0
1	151142462	151144791	1216	ENSG00000163157	TMOD4	0	0	0
1	151148780	151162689	1527	ENSG00000163159	VPS72	1	2	1
1	151170425	151220364	1717	ENSG00000143398	PIP5K1A	6	3	3
1	151227179	151239955	1350	ENSG00000159352	PSMD4	14	10	12
1	151252500	151254405	622	ENSG00000232671	RP11-126K1.2	0	0	0
1	151254094	151264379	5756	ENSG00000143373	ZNF687	76	97	72
1	151264273	151274443	6037	ENSG00000143393	PI4KB	408	369	316
1	151313116	151317232	4755	ENSG00000143390	RFX5	0	0	0
1	151336778	151342317	2055	ENSG00000143416	SELENBP1	0	0	0
1	151372010	151374420	964	ENSG00000159377	PSMB4	3	1	1
1	151375200	151395897	14290	ENSG00000143442	POGZ	326	322	319
1	151482986	151511168	5033	ENSG00000143375	CGN	13	9	8
1	151512781	151554580	1771	ENSG00000143367	TUFT1	0	0	3
1	151584558	151671567	7197	ENSG00000143376	SNX27	289	320	320
1	151674880	151680386	4939	ENSG00000159409	CELF3	189	194	199
1	151682909	151702082	1772	ENSG00000178796	RIIAD1	7	12	5
1	151682909	151702070	1760	ENSG00000240510	AL589765.1	7	12	5
1	151732119	151736040	1501	ENSG00000143436	MRPL9	0	2	0
1	151735445	151743805	868	ENSG00000143450	OAZ3	0	2	0
1	151744040	151756247	3257	ENSG00000182134	TDRKH	51	44	50
1	151772740	151778630	3379	ENSG00000213171	LINGO4	42	43	40
1	151778547	151798567	4467	ENSG00000143365	RORC	19	19	14
1	151810295	151813033	1757	ENSG00000225556	C2CD4D	0	0	0
1	151819739	151823639	743	ENSG00000196407	THEM5	0	0	0
1	151846060	151882284	2555	ENSG00000159445	THEM4	0	0	0
1	151955391	151965054	619	ENSG00000197747	S100A10	2	0	0
1	152004982	152009511	594	ENSG00000163191	S100A11	0	0	1
1	152056620	152061540	3603	ENSG00000182898	TCHHL1	0	1	0
1	152078793	152086556	6900	ENSG00000159450	TCHH	0	2	0
1	152126071	152131704	3569	ENSG00000215853	RPTN	0	0	0
1	152184558	152196669	9623	ENSG00000197915	HRNR	0	2	0
1	152274651	152297679	12747	ENSG00000143631	FLG	0	0	0
1	152321211	152332482	9124	ENSG00000143520	FLG2	0	0	0
1	152381719	152386739	1902	ENSG00000143536	CRNN	0	0	0
1	152483320	152484653	819	ENSG00000186207	LCE5A	0	0	0
1	152486978	152488486	700	ENSG00000169509	CRCT1	0	0	0
1	152538130	152539248	611	ENSG00000185966	LCE3E	0	0	0
1	152551857	152552980	613	ENSG00000163202	LCE3D	0	0	0
1	152573138	152573562	425	ENSG00000244057	LCE3C	0	0	0
1	152586287	152586574	288	ENSG00000187238	LCE3B	0	0	0
1	152595310	152595579	270	ENSG00000185962	LCE3A	0	2	0
1	152635872	152637135	609	ENSG00000187223	LCE2D	0	2	0
1	152647771	152659872	607	ENSG00000159455	LCE2B	0	2	0
1	152647771	152649050	614	ENSG00000187180	LCE2C	0	0	0
1	152670840	152671918	592	ENSG00000187173	LCE2A	0	0	0
1	152680636	152681967	672	ENSG00000187170	LCE4A	0	0	0
1	152691998	152692905	908	ENSG00000198854	C1orf68	0	0	0
1	152730506	152734529	2523	ENSG00000203786	KPRP	0	0	0
1	152748848	152749445	598	ENSG00000240386	LCE1F	0	0	0
1	152758690	152760178	575	ENSG00000186226	LCE1E	0	0	0
1	152769227	152770657	430	ENSG00000172155	LCE1D	0	0	0
1	152777311	152777974	1427	ENSG00000197084	LCE1C	0	0	0
1	152784447	152785585	1139	ENSG00000196734	LCE1B	0	2	0
1	152799949	152800573	625	ENSG00000186844	LCE1A	2	0	0
1	152815344	152816459	628	ENSG00000235942	LCE6A	0	0	0
1	152850793	152857523	775	ENSG00000163206	SMCP	0	0	0
1	152881021	152884362	3976	ENSG00000163207	IVL	0	0	0
1	152943142	152945050	733	ENSG00000184148	SPRR4	0	1	0
1	152956557	152958289	647	ENSG00000169474	SPRR1A	0	0	0
1	152974223	152976331	985	ENSG00000163209	SPRR3	0	0	0
1	153003678	153005376	620	ENSG00000169469	SPRR1B	0	0	0
1	153012201	153013594	1200	ENSG00000163216	SPRR2D	0	0	0
1	153028589	153030013	709	ENSG00000241794	SPRR2A	0	0	0
1	153042700	153043334	1235	ENSG00000196805	SPRR2B	0	0	0
1	153065611	153067001	678	ENSG00000203785	SPRR2E	0	0	0
1	153084590	153085991	681	ENSG00000244094	SPRR2F	0	0	0
1	153122058	153123345	568	ENSG00000159516	SPRR2G	0	0	0
1	153175919	153177596	523	ENSG00000203784	LELP1	0	0	0
1	153190060	153191793	1229	ENSG00000203783	PRR9	0	0	0
1	153232176	153234598	1230	ENSG00000203782	LOR	0	0	0
1	153270338	153283194	1173	ENSG00000159527	PGLYRP3	0	0	0
1	153302596	153321022	1834	ENSG00000163218	PGLYRP4	0	0	0
1	153330330	153333503	577	ENSG00000163220	S100A9	0	0	0
1	153346184	153348125	516	ENSG00000163221	S100A12	0	0	0
1	153362508	153363452	495	ENSG00000143546	S100A8	0	0	0
1	153389000	153395701	4279	ENSG00000184330	S100A7A	0	0	0
1	153409534	153412425	339	ENSG00000197364	S100A7L2	0	0	0
1	153430220	153432350	442	ENSG00000143556	S100A7	0	0	0
1	153507075	153508467	841	ENSG00000197956	S100A6	19	15	14
1	153509623	153513170	796	ENSG00000196420	S100A5	0	2	2
1	153516089	153517539	884	ENSG00000196154	S100A4	0	0	0
1	153519805	153521602	763	ENSG00000188015	S100A3	0	0	0
1	153533584	153536709	1479	ENSG00000196754	S100A2	0	0	0
1	153579362	153580798	1035	ENSG00000188643	S100A16	0	0	0
1	153586731	153588414	2561	ENSG00000189334	S100A14	0	0	0
1	153591275	153599524	1022	ENSG00000189171	S100A13	0	0	0
1	153600402	153604510	784	ENSG00000160678	S100A1	0	0	0
1	153606525	153618782	2096	ENSG00000160679	CHTOP	417	404	361
1	153631130	153634306	1030	ENSG00000143553	SNAPIN	0	0	0
1	153634512	153642708	1615	ENSG00000143621	ILF2	0	0	0
1	153651113	153666468	4236	ENSG00000169418	NPR1	0	0	0
1	153700543	153746011	4194	ENSG00000143624	INTS3	74	45	70
1	153746830	153752633	3351	ENSG00000143554	SLC27A3	0	0	0
1	153777201	153895451	7478	ENSG00000143614	GATAD2B	353	348	348
1	153901977	153916566	5188	ENSG00000198837	DENND4B	57	52	46
1	153920151	153931101	3751	ENSG00000160741	CRTC2	208	212	236
1	153931575	153935951	6022	ENSG00000143570	SLC39A1	6	0	0
1	153940346	153946839	1787	ENSG00000143578	CREB3L4	0	0	0
1	153946745	153950164	1811	ENSG00000143543	JTB	0	0	0
1	153954127	153958828	1176	ENSG00000143545	RAB13	14	14	11
1	153963235	153964626	350	ENSG00000177954	RPS27	24	29	19
1	153965161	154042941	5485	ENSG00000143552	NUP210L	0	0	0
1	154127784	154150659	4520	ENSG00000143549	TPM3	13	14	13
1	154171848	154178809	387	ENSG00000163263	C1orf189	0	0	0
1	154179182	154193082	3410	ENSG00000143612	C1orf43	0	6	0
1	154192655	154243328	4262	ENSG00000143569	UBAP2L	629	722	616
1	154244987	154248351	1327	ENSG00000143575	HAX1	0	0	0
1	154293592	154297801	1791	ENSG00000143595	AQP10	0	0	0
1	154298029	154323783	6251	ENSG00000143515	ATP8B2	45	76	48
1	154377669	154441926	5914	ENSG00000160712	IL6R	0	0	0
1	154442248	154459159	12407	ENSG00000169291	SHE	38	26	34
1	154474695	154520623	2331	ENSG00000163239	TDRD10	1	0	1
1	154521053	154531109	3210	ENSG00000160714	UBE2Q1	323	385	318
1	154540257	154552502	5867	ENSG00000160716	CHRNB2	49	50	66
1	154554538	154575102	6567	ENSG00000160710	ADAR	11	5	19
1	154585067	154585190	21	ENSG00000268141	AL606500.1	0	0	0
1	154669931	154832319	11933	ENSG00000143603	KCNN3	170	169	147
1	154897210	154909467	1280	ENSG00000163344	PMVK	0	0	0
1	154916552	154928597	5463	ENSG00000163346	PBXIP1	0	0	0
1	154929502	154934224	3146	ENSG00000163348	PYGO2	12	13	14
1	154934774	154938966	6976	ENSG00000160691	SHC1	133	116	111
1	154947129	154951724	912	ENSG00000173207	CKS1B	27	15	18
1	154955828	154965587	3208	ENSG00000160688	FLAD1	0	0	0
1	154966064	154966618	555	ENSG00000163352	LENEP	0	0	0
1	154975127	154989244	1946	ENSG00000160685	ZBTB7B	67	69	63
1	154991009	155006236	2392	ENSG00000163354	DCST2	0	0	0
1	155006300	155021595	2091	ENSG00000163357	DCST1	0	0	0
1	155023762	155035234	2901	ENSG00000143537	ADAM15	0	0	0
1	155036207	155042029	1263	ENSG00000243364	EFNA4	0	0	0
1	155036224	155059278	1037	ENSG00000143590	EFNA3	66	66	60
1	155036224	155059283	1042	ENSG00000251246	EFNA3	66	66	60
1	155099936	155107333	1926	ENSG00000169242	EFNA1	13	13	17
1	155107820	155111329	1495	ENSG00000169241	SLC50A1	0	0	0
1	155112367	155112883	872	ENSG00000179085	DPM3	0	2	0
1	155141884	155145809	552	ENSG00000163463	KRTCAP2	0	0	0
1	155141885	155159748	753	ENSG00000273088	RP11-201K10.3	0	0	0
1	155145873	155157445	3031	ENSG00000163462	TRIM46	62	58	55
1	155158300	155162706	2015	ENSG00000185499	MUC1	0	0	0
1	155165379	155171789	3518	ENSG00000169231	THBS3	23	15	25
1	155178490	155183614	1632	ENSG00000173171	MTX1	30	35	16
1	155204243	155211025	3604	ENSG00000177628	GBA	0	0	0
1	155216996	155224751	3795	ENSG00000160767	FAM189B	10	13	12
1	155225770	155232050	1807	ENSG00000116521	SCAMP3	0	3	1
1	155232659	155243078	1934	ENSG00000176444	CLK2	141	130	164
1	155247374	155259639	3718	ENSG00000143630	HCN3	31	22	37
1	155259630	155270792	2479	ENSG00000143627	PKLR	2	0	1
1	155278539	155290456	1535	ENSG00000160752	FDPS	0	0	0
1	155290687	155300903	3432	ENSG00000160753	RUSC1	34	18	30
1	155305059	155532484	11942	ENSG00000116539	ASH1L	626	701	483
1	155579979	155584758	2468	ENSG00000125459	MSTO1	0	0	0
1	155629237	155646462	7362	ENSG00000163374	YY1AP1	0	0	0
1	155657758	155708317	1675	ENSG00000132676	DAP3	0	0	0
1	155719508	155826972	8212	ENSG00000116580	GON4L	11	28	31
1	155829300	155854990	5240	ENSG00000132718	SYT11	48	41	42
1	155867599	155880672	3796	ENSG00000143622	RIT1	5	6	8
1	155882834	155904188	5775	ENSG00000132680	KIAA0907	254	220	204
1	155911480	155912625	1146	ENSG00000173080	RXFP4	0	0	0
1	155916630	155935203	7311	ENSG00000116584	ARHGEF2	7	4	1
1	155978839	155990580	1593	ENSG00000163479	SSR2	0	0	0
1	156005092	156023585	3576	ENSG00000160803	UBQLN4	84	106	84
1	156024543	156028294	685	ENSG00000116586	LAMTOR2	0	0	0
1	156030951	156040295	1100	ENSG00000132698	RAB25	9	12	8
1	156041804	156051789	6124	ENSG00000254726	MEX3A	128	189	113
1	156052369	156107656	2461	ENSG00000160789	LMNA	13	21	24
1	156117157	156147535	3107	ENSG00000196189	SEMA4A	2	0	0
1	156163880	156180491	1561	ENSG00000160785	SLC25A44	3	4	3
1	156182773	156213123	1007	ENSG00000260238	PMF1-BGLAP	0	0	0
1	156182784	156212874	1207	ENSG00000160783	PMF1	0	0	0
1	156211753	156213112	732	ENSG00000242252	BGLAP	0	0	0
1	156213206	156217843	4528	ENSG00000160781	PAQR6	0	0	0
1	156219015	156252616	4567	ENSG00000198952	SMG5	9	11	8
1	156252739	156262234	2191	ENSG00000163472	TMEM79	2	0	0
1	156262479	156264027	1682	ENSG00000198715	C1orf85	0	0	0
1	156268415	156269428	1014	ENSG00000189030	VHLL	0	0	0
1	156278759	156308256	2771	ENSG00000163468	CCT3	4	2	2
1	156307105	156316786	751	ENSG00000163467	TSACC	0	0	0
1	156339003	156355009	2170	ENSG00000132677	RHBG	0	0	0
1	156374044	156390128	1612	ENSG00000125462	C1orf61	8	11	9
1	156433519	156453222	13455	ENSG00000116604	MEF2D	219	201	166
1	156495197	156542332	5988	ENSG00000183856	IQGAP3	0	0	0
1	156549519	156556562	2005	ENSG00000187862	TTC24	0	0	0
1	156561554	156563923	957	ENSG00000163382	APOA1BP	0	0	0
1	156564279	156571275	2528	ENSG00000160818	GPATCH4	0	0	0
1	156589086	156595517	1820	ENSG00000132702	HAPLN2	18	17	15
1	156611182	156629320	3089	ENSG00000132692	BCAN	4	5	6
1	156638555	156647189	5558	ENSG00000132688	NES	0	2	0
1	156669398	156675393	1313	ENSG00000143320	CRABP2	0	0	0
1	156691683	156698227	4163	ENSG00000143319	ISG20L2	0	1	0
1	156698234	156706741	2287	ENSG00000143303	RRNAD1	8	9	4
1	156707095	156710354	990	ENSG00000143314	MRPL24	0	0	0
1	156711899	156721085	2926	ENSG00000143321	HDGF	63	55	55
1	156737292	156770607	2103	ENSG00000143294	PRCC	49	46	65
1	156776035	156786626	1599	ENSG00000027869	SH2D2A	0	0	0
1	156785448	156851586	2609	ENSG00000198400	NTRK1	1	1	1
1	156809855	156828810	5101	ENSG00000027644	INSRR	9	9	8
1	156863512	156886221	4970	ENSG00000187800	PEAR1	0	0	0
1	156890442	156902886	1959	ENSG00000160838	LRRC71	0	0	1
1	156904632	156921491	8146	ENSG00000132694	ARHGEF11	16	14	16
1	157061836	157069600	1976	ENSG00000253831	ETV3L	119	84	76
1	157090983	157108159	6221	ENSG00000117036	ETV3	47	78	81
1	157483167	157522310	6119	ENSG00000143297	FCRL5	0	0	0
1	157543539	157567870	3459	ENSG00000163518	FCRL4	0	1	0
1	157646271	157670528	4894	ENSG00000160856	FCRL3	0	0	0
1	157715523	157740456	3651	ENSG00000132704	FCRL2	0	0	0
1	157764326	157789879	4088	ENSG00000163534	FCRL1	0	0	0
1	157800704	157811588	2191	ENSG00000073754	CD5L	0	0	1
1	157963063	158065838	3658	ENSG00000183853	KIRREL	0	0	0
1	158149737	158154686	2253	ENSG00000158473	CD1D	0	0	0
1	158223927	158228059	2096	ENSG00000158477	CD1A	0	0	0
1	158259576	158263420	1435	ENSG00000158481	CD1C	0	0	2
1	158297741	158300815	1331	ENSG00000158485	CD1B	0	1	0
1	158323254	158326738	1819	ENSG00000158488	CD1E	0	0	0
1	158368312	158369256	945	ENSG00000186306	OR10T2	0	0	0
1	158389718	158390656	939	ENSG00000180708	OR10K2	0	0	0
1	158435272	158436344	1073	ENSG00000173285	OR10K1	0	0	0
1	158449668	158450675	1008	ENSG00000198965	OR10R2	0	0	0
1	158516918	158517895	978	ENSG00000197532	OR6Y1	0	0	2
1	158532441	158533394	954	ENSG00000186440	OR6P1	0	0	0
1	158548709	158549689	981	ENSG00000186400	OR10X1	0	0	0
1	158576229	158577170	942	ENSG00000198967	OR10Z1	0	0	0
1	158580496	158656488	7974	ENSG00000163554	SPTA1	0	0	0
1	158669369	158670486	1118	ENSG00000196171	OR6K2	0	0	0
1	158686958	158687905	948	ENSG00000203757	OR6K3	0	0	0
1	158724510	158725681	1172	ENSG00000180433	OR6K6	0	0	0
1	158735466	158736492	1027	ENSG00000197403	OR6N1	0	0	0
1	158746472	158747425	954	ENSG00000188340	OR6N2	0	0	0
1	158801107	158819294	1752	ENSG00000163563	MNDA	0	0	0
1	158900586	158946844	1607	ENSG00000163564	PYHIN1	0	0	0
1	158969758	159024945	2733	ENSG00000163565	IFI16	0	0	0
1	159032274	159046691	1629	ENSG00000163568	AIM2	0	0	0
1	159141399	159171802	2546	ENSG00000162706	CADM3	17	7	20
1	159173097	159176288	1902	ENSG00000213088	DARC	0	1	0
1	159259504	159278014	1165	ENSG00000179639	FCER1A	0	0	0
1	159283460	159284449	990	ENSG00000196266	OR10J3	0	0	0
1	159409512	159410600	1089	ENSG00000196184	OR10J1	0	0	0
1	159504793	159505842	1050	ENSG00000184155	OR10J5	0	0	0
1	159557615	159558655	926	ENSG00000132703	APCS	0	0	0
1	159682079	159684379	2902	ENSG00000132693	CRP	0	0	0
1	159750722	159752333	729	ENSG00000158716	DUSP23	0	0	0
1	159770302	159786041	1736	ENSG00000181036	FCRL6	0	0	0
1	159796540	159807039	2996	ENSG00000158714	SLAMF8	0	0	0
1	159804264	159825137	2501	ENSG00000188004	C1orf204	21	54	29
1	159824106	159832447	1818	ENSG00000243284	VSIG8	92	121	81
1	159842154	159868059	1978	ENSG00000213085	CCDC19	15	10	15
1	159879884	159880159	276	ENSG00000269620	AL590560.1	0	0	0
1	159887897	159893507	1603	ENSG00000158710	TAGLN2	0	0	0
1	159896829	159915386	3996	ENSG00000085552	IGSF9	23	19	29
1	159921282	159924010	1224	ENSG00000162723	SLAMF9	0	0	0
1	159997462	160001783	4322	ENSG00000143315	PIGM	0	0	0
1	160007257	160040038	5293	ENSG00000177807	KCNJ10	74	74	60
1	160051360	160060353	4170	ENSG00000162728	KCNJ9	236	267	277
1	160061130	160068479	2343	ENSG00000162729	IGSF8	0	16	0
1	160085563	160113381	5421	ENSG00000018625	ATP1A2	83	114	90
1	160121360	160156767	3839	ENSG00000132681	ATP1A4	38	31	41
1	160160285	160171674	1956	ENSG00000143318	CASQ1	45	50	28
1	160175127	160185166	2778	ENSG00000162734	PEA15	78	69	73
1	160185505	160208537	4359	ENSG00000132716	DCAF8	276	264	220
1	160187254	160252248	2787	ENSG00000258465	DCAF8	189	201	167
1	160246602	160252292	4027	ENSG00000162735	PEX19	0	0	0
1	160259063	160313038	4664	ENSG00000122218	COPA	104	115	110
1	160313062	160328742	3035	ENSG00000162736	NCSTN	0	1	0
1	160336857	160342638	2563	ENSG00000171786	NHLH1	17	17	10
1	160370376	160398468	5340	ENSG00000162738	VANGL2	109	130	121
1	160454820	160493052	2475	ENSG00000162739	SLAMF6	0	0	0
1	160510885	160549306	15186	ENSG00000066294	CD84	0	4	0
1	160577890	160617085	4613	ENSG00000117090	SLAMF1	0	0	0
1	160648536	160681641	2494	ENSG00000117091	CD48	0	0	0
1	160709039	160724611	2705	ENSG00000026751	SLAMF7	0	0	0
1	160765864	160798051	3160	ENSG00000122224	LY9	0	0	0
1	160799950	160832645	2344	ENSG00000122223	CD244	0	0	0
1	160846329	160854960	1183	ENSG00000179914	ITLN1	0	0	0
1	160914815	160924589	1151	ENSG00000158764	ITLN2	33	18	37
1	160965001	160991138	5193	ENSG00000158769	F11R	0	0	0
1	161007421	161008519	983	ENSG00000215845	TSTD1	0	0	0
1	161009041	161011511	1702	ENSG00000158773	USF1	0	0	0
1	161016738	161039456	8216	ENSG00000186517	ARHGAP30	0	0	0
1	161035655	161035943	150	ENSG00000268154	AL591806.1	0	0	0
1	161040785	161046272	3188	ENSG00000143217	PVRL4	13	12	11
1	161068184	161070136	1333	ENSG00000162755	KLHDC9	0	0	0
1	161070346	161087901	677	ENSG00000143256	PFDN2	83	93	42
1	161087891	161090857	1362	ENSG00000158793	NIT1	1	5	0
1	161090764	161100627	3854	ENSG00000158796	DEDD	387	432	397
1	161123542	161128646	1114	ENSG00000143222	UFC1	0	0	1
1	161129240	161135504	2371	ENSG00000143258	USP21	253	166	164
1	161136200	161141008	1686	ENSG00000143224	PPOX	0	0	0
1	161141100	161147275	1911	ENSG00000158850	B4GALT3	0	0	0
1	161154098	161168846	10351	ENSG00000158859	ADAMTS4	10	12	10
1	161169105	161184185	2042	ENSG00000158864	NDUFS2	5	1	6
1	161185069	161189038	609	ENSG00000158869	FCER1G	0	0	0
1	161190160	161192296	231	ENSG00000268387	AL590714.1	0	0	0
1	161192082	161193198	883	ENSG00000158874	APOA2	0	0	0
1	161195793	161200397	2708	ENSG00000158882	TOMM40L	16	30	12
1	161199456	161206355	1340	ENSG00000143257	NR1I3	0	0	0
1	161228517	161255240	1424	ENSG00000248485	PCP4L1	0	0	0
1	161274525	161277261	3160	ENSG00000158887	MPZ	45	49	72
1	161284047	161332984	1420	ENSG00000143252	SDHC	0	0	0
1	161334521	161337664	774	ENSG00000188931	C1orf192	0	0	0
1	161475220	161488348	1402	ENSG00000143226	FCGR2A	0	0	0
1	161494036	161496681	2646	ENSG00000173110	HSPA6	0	0	1
1	161511549	161519818	3745	ENSG00000203747	FCGR3A	0	0	0
1	161551101	161648440	2185	ENSG00000072694	FCGR2B	0	0	0
1	161565343	161570003	457	ENSG00000244682	FCGR2C	0	0	0
1	161592986	161600822	3678	ENSG00000162747	FCGR3B	0	0	0
1	161676762	161684141	2362	ENSG00000132185	FCRLA	0	0	0
1	161691353	161697933	1977	ENSG00000162746	FCRLB	0	0	0
1	161719560	161726952	1270	ENSG00000081721	DUSP12	0	0	0
1	161736084	161933860	7496	ENSG00000118217	ATF6	4	3	2
1	161952982	161987297	3451	ENSG00000162745	OLFML2B	43	20	48
1	162039564	162338241	2909	ENSG00000198929	NOS1AP	61	73	81
1	162335197	162351905	541	ENSG00000254706	RP11-565P22.6	0	0	0
1	162336698	162353167	702	ENSG00000239887	C1orf226	0	0	0
1	162342993	162346660	1711	ENSG00000171722	C1orf111	0	0	0
1	162365056	162381916	4091	ENSG00000198574	SH2D1B	0	0	0
1	162467041	162493844	2542	ENSG00000152332	UHMK1	90	79	80
1	162531323	162569626	2344	ENSG00000117143	UAP1	55	61	49
1	162601163	162757190	10068	ENSG00000162733	DDR2	76	67	71
1	162760513	162782319	1403	ENSG00000132196	HSD17B7	0	0	0
1	162821106	162838605	3395	ENSG00000185860	C1orf110	0	0	0
1	163038565	163046592	3311	ENSG00000117152	RGS4	0	0	2
1	163112094	163172903	6478	ENSG00000143248	RGS5	2	8	4
1	163236366	163325554	1759	ENSG00000143228	NUF2	0	0	0
1	164528437	164821068	6826	ENSG00000185630	PBX1	465	620	476
1	165171104	165324983	3516	ENSG00000162761	LMX1A	142	182	168
1	165370159	165414433	2036	ENSG00000143171	RXRG	1	1	0
1	165513244	165533198	1369	ENSG00000162763	LRRC52	38	31	43
1	165600098	165624857	1059	ENSG00000143198	MGST3	0	0	0
1	165631453	165667545	2269	ENSG00000143149	ALDH9A1	0	2	0
1	165696032	165738074	3042	ENSG00000143183	TMCO1	3	1	4
1	165796768	165877346	1375	ENSG00000143179	UCK2	6	11	14
1	166026679	166028709	2031	ENSG00000267884	AL626787.1	0	0	0
1	166039256	166135952	2219	ENSG00000188859	FAM78B	535	550	518
1	166808681	166825581	4552	ENSG00000143157	POGK	4	5	6
1	166825747	166845564	2159	ENSG00000152382	TADA1	0	0	0
1	166882443	166944561	9730	ENSG00000143195	ILDR2	0	0	5
1	166958346	166991451	1908	ENSG00000143194	MAEL	24	21	11
1	167022073	167059868	2802	ENSG00000143167	GPA33	0	0	0
1	167063282	167098366	4164	ENSG00000198842	DUSP27	4	2	9
1	167190066	167385317	2559	ENSG00000143190	POU2F1	153	131	147
1	167399877	167487775	1609	ENSG00000198821	CD247	0	0	0
1	167510250	167523004	1974	ENSG00000143162	CREG1	0	0	0
1	167599330	167675486	3135	ENSG00000198771	RCSD1	0	0	1
1	167691187	167761156	5010	ENSG00000197965	MPZL1	0	1	0
1	167778625	167883453	5546	ENSG00000143199	ADCY10	0	0	0
1	167885967	167905278	2469	ENSG00000143158	MPC2	2	7	6
1	167905899	168045072	3506	ENSG00000143164	DCAF6	137	112	140
1	168053997	168074167	4507	ENSG00000143147	GPR161	40	40	44
1	168148171	168169950	1722	ENSG00000143155	TIPRL	17	21	21
1	168195188	168222263	11098	ENSG00000213064	SFT2D2	0	0	0
1	168250278	168283664	2822	ENSG00000143178	TBX19	47	54	54
1	168510003	168513235	565	ENSG00000143185	XCL2	0	0	0
1	168545711	168551315	1367	ENSG00000143184	XCL1	0	0	0
1	168664697	168698502	1786	ENSG00000143196	DPT	0	0	0
1	169074935	169101960	2608	ENSG00000143153	ATP1B1	244	264	195
1	169101769	169337184	1590	ENSG00000143156	NME7	72	60	52
1	169337208	169365778	3800	ENSG00000117475	BLZF1	0	0	0
1	169364108	169396655	2020	ENSG00000117477	CCDC181	0	0	0
1	169433147	169455241	5117	ENSG00000117479	SLC19A2	0	0	0
1	169483404	169555826	7032	ENSG00000198734	F5	0	1	0
1	169558087	169588457	4666	ENSG00000174175	SELP	0	1	0
1	169659808	169680839	2436	ENSG00000188404	SELL	0	0	0
1	169691781	169702800	8998	ENSG00000007908	SELE	0	0	0
1	169761670	169763830	1426	ENSG00000171806	METTL18	0	0	0
1	169764181	169823221	4109	ENSG00000000460	C1orf112	0	0	0
1	169818772	169858029	7469	ENSG00000000457	SCYL3	0	0	0
1	169890467	169995042	3819	ENSG00000075945	KIFAP3	11	12	12
1	170115142	170136931	992	ENSG00000203740	METTL11B	32	24	34
1	170501270	170522587	2189	ENSG00000120370	GORAB	0	0	0
1	170632275	170705649	2217	ENSG00000116132	PRRX1	361	378	397
1	170904612	171033906	3165	ENSG00000117501	MROH9	0	0	0
1	171060018	171086607	1862	ENSG00000007933	FMO3	0	0	0
1	171107241	171130535	1699	ENSG00000117507	FMO6P	0	0	0
1	171154347	171181822	5638	ENSG00000094963	FMO2	0	0	0
1	171217638	171255117	2163	ENSG00000010932	FMO1	0	0	0
1	171283373	171311223	2252	ENSG00000076258	FMO4	0	0	0
1	171454651	171560986	8978	ENSG00000117523	PRRC2C	169	200	222
1	171604557	171621823	2095	ENSG00000034971	MYOC	0	0	0
1	171669300	171711387	7072	ENSG00000117533	VAMP4	0	4	0
1	171750788	171766101	2433	ENSG00000010165	METTL13	72	81	92
1	171810621	172381856	7661	ENSG00000197959	DNM3	44	46	35
1	172389828	172437969	1022	ENSG00000180999	C1orf105	0	0	0
1	172410597	172413226	4004	ENSG00000135845	PIGC	0	0	0
1	172501489	172580971	5935	ENSG00000094975	SUCO	139	148	117
1	172628154	172636014	1892	ENSG00000117560	FASLG	0	2	0
1	173009100	173020103	2008	ENSG00000120337	TNFSF18	0	0	0
1	173152873	173174697	3429	ENSG00000117586	TNFSF4	0	2	0
1	173446405	173457946	1751	ENSG00000117592	PRDX6	30	39	37
1	173469603	173572233	4262	ENSG00000162753	SLC9C2	0	2	0
1	173578700	173639001	1446	ENSG00000183831	ANKRD45	0	0	0
1	173684109	173755840	3435	ENSG00000076321	KLHL20	170	180	152
1	173768688	173793270	3487	ENSG00000120334	CENPL	0	0	0
1	173793641	173827684	3506	ENSG00000117593	DARS2	2	1	2
1	173837220	173855774	2423	ENSG00000185278	ZBTB37	306	260	276
1	173872947	173886516	1594	ENSG00000117601	SERPINC1	0	0	0
1	173900352	173962202	18646	ENSG00000135870	RC3H1	477	552	452
1	174128548	174927319	2925	ENSG00000152061	RABGAP1L	39	30	28
1	174417212	174418683	1472	ENSG00000203737	GPR52	204	206	182
1	174968300	174980851	2761	ENSG00000116161	CACYBP	14	13	8
1	174982094	174992561	2115	ENSG00000120333	MRPS14	0	1	0
1	175036994	175117202	5008	ENSG00000120332	TNN	1	0	0
1	175126123	175161929	6684	ENSG00000235750	KIAA0040	0	0	0
1	175284330	175375500	12482	ENSG00000116147	TNR	393	443	358
1	175913967	176104218	2475	ENSG00000143207	RFWD2	128	122	166
1	176432307	176814735	10459	ENSG00000116183	PAPPA2	0	14	4
1	176826438	177134003	4242	ENSG00000152092	ASTN1	90	112	139
1	177140633	177251558	3558	ENSG00000198797	BRINP2	118	174	188
1	177898281	177933414	4975	ENSG00000120341	SEC16B	19	10	19
1	178062864	178448644	10898	ENSG00000075391	RASAL2	515	488	509
1	178482212	178500693	921	ENSG00000240021	TEX35	0	0	0
1	178511887	178514635	576	ENSG00000213057	C1orf220	0	0	0
1	178511950	178517579	2113	ENSG00000184909	C1ORF220	0	0	0
1	178694300	178889238	5834	ENSG00000116191	RALGPS2	52	54	42
1	178818840	178838413	3784	ENSG00000116194	ANGPTL1	6	3	3
1	178994939	179045697	5787	ENSG00000116199	FAM20B	35	23	20
1	179050512	179065131	2724	ENSG00000186283	TOR3A	0	0	0
1	179068462	179112179	26797	ENSG00000143322	ABL2	1213	992	900
1	179262925	179327815	6847	ENSG00000057252	SOAT1	0	0	0
1	179334855	179523870	3602	ENSG00000162779	AXDND1	0	0	0
1	179443716	179457805	129	ENSG00000269064	AL160286.1	2	8	5
1	179519674	179545068	2564	ENSG00000116218	NPHS2	0	0	0
1	179560748	179660398	3787	ENSG00000162782	TDRD5	0	0	0
1	179712298	179785333	2909	ENSG00000143340	FAM163A	11	23	18
1	179809102	179846934	10803	ENSG00000169905	TOR1AIP2	0	2	0
1	179833916	179834311	396	ENSG00000258664	IFRG15	16	16	22
1	179851177	179888412	3299	ENSG00000143337	TOR1AIP1	0	0	0
1	179923873	180084015	13491	ENSG00000135837	CEP350	430	420	319
1	180123969	180173165	10013	ENSG00000116260	QSOX1	0	0	0
1	180199421	180249380	7083	ENSG00000121454	LHX4	220	258	280
1	180257365	180472089	1670	ENSG00000135847	ACBD6	0	0	0
1	180601140	180859387	8474	ENSG00000143324	XPR1	104	122	119
1	180882325	180920750	9654	ENSG00000135835	KIAA1614	0	0	0
1	180941695	180949868	168	ENSG00000234237	AL162431.1	0	0	0
1	180941861	180992047	5038	ENSG00000135823	STX6	38	48	52
1	181003067	181024659	1361	ENSG00000153029	MR1	0	0	0
1	181057638	181059977	2340	ENSG00000162783	IER5	100	97	58
1	181382238	181770711	9953	ENSG00000198216	CACNA1E	329	337	316
1	182023705	182030847	3649	ENSG00000179930	ZNF648	0	0	6
1	182350839	182360927	8151	ENSG00000135821	GLUL	29	40	47
1	182367252	182369751	2500	ENSG00000203730	TEDDM1	2	0	1
1	182419281	182529693	2749	ENSG00000121446	RGSL1	0	0	1
1	182542769	182556108	6093	ENSG00000135828	RNASEL	0	0	0
1	182567758	182573543	2427	ENSG00000143333	RGS16	2	0	0
1	182615239	182640988	1735	ENSG00000135824	RGS8	38	21	43
1	182758904	182799267	2248	ENSG00000135838	NPL	0	1	3
1	182808504	182856886	4240	ENSG00000135829	DHX9	34	57	53
1	182869000	182921119	1723	ENSG00000157060	SHCBP1L	4	7	5
1	182992595	183114727	7889	ENSG00000135862	LAMC1	57	46	47
1	183155373	183214035	6067	ENSG00000058085	LAMC2	0	1	0
1	183217372	183274009	5448	ENSG00000157064	NMNAT2	0	0	0
1	183441506	183523328	5969	ENSG00000116698	SMG7	654	630	707
1	183524698	183538360	3617	ENSG00000116701	NCF2	0	0	0
1	183592401	183604817	622	ENSG00000162704	ARPC5	0	0	0
1	183605220	183897665	5099	ENSG00000143344	RGL1	0	4	19
1	183615541	183622448	2648	ENSG00000173627	APOBEC4	2	3	2
1	183898796	183920247	7334	ENSG00000198756	COLGALT2	1	0	0
1	184020811	184043346	1960	ENSG00000198860	TSEN15	14	11	13
1	184356192	184598154	10265	ENSG00000116667	C1orf21	53	83	60
1	184659365	184724047	7548	ENSG00000116406	EDEM3	209	158	137
1	184759858	184853934	6903	ENSG00000135842	FAM129A	0	0	0
1	185014496	185071740	3606	ENSG00000121481	RNF2	80	87	79
1	185087220	185114700	6517	ENSG00000121486	TRMT1L	34	10	20
1	185126212	185260139	3001	ENSG00000116668	SWT1	6	7	3
1	185265520	185278304	4170	ENSG00000116679	IVNS1ABP	505	550	414
1	185703683	186160081	18208	ENSG00000143341	HMCN1	181	222	218
1	186265405	186283686	5042	ENSG00000116690	PRG4	42	29	25
1	186280784	186344457	9708	ENSG00000047410	TPR	64	59	73
1	186344890	186390510	3903	ENSG00000157181	C1orf27	0	0	0
1	186364123	186365908	135	ENSG00000268662	AL596220.1	0	0	0
1	186369704	186370587	884	ENSG00000262180	OCLM	0	0	0
1	186412698	186415637	2565	ENSG00000116703	PDC	27	42	48
1	186640923	186649559	4514	ENSG00000073756	PTGS2	0	0	0
1	186798085	186958113	2875	ENSG00000116711	PLA2G4A	0	0	0
1	190066792	190443931	4378	ENSG00000162670	BRINP3	730	607	559
1	192127587	192154945	2150	ENSG00000150681	RGS18	0	1	0
1	192286122	192336415	1794	ENSG00000253148	RGS21	0	0	0
1	192544857	192549161	1405	ENSG00000090104	RGS1	0	0	0
1	192605275	192629390	1505	ENSG00000127074	RGS13	0	1	0
1	192778171	192781403	1344	ENSG00000116741	RGS2	2	0	0
1	192981380	192993070	6360	ENSG00000116750	UCHL5	69	71	33
1	193028552	193060907	1995	ENSG00000116747	TROVE2	19	22	19
1	193065598	193074561	701	ENSG00000023572	GLRX2	0	0	0
1	193091147	193223031	4969	ENSG00000134371	CDC73	165	160	83
1	193148175	193155784	3274	ENSG00000162630	B3GALT2	251	269	257
1	196194909	196577541	6338	ENSG00000162687	KCNT2	95	88	45
1	196621008	196716634	4190	ENSG00000000971	CFH	0	0	0
1	196743925	196763203	2740	ENSG00000116785	CFHR3	0	0	0
1	196788887	196801319	1271	ENSG00000244414	CFHR1	0	0	0
1	196788898	196928356	1036	ENSG00000080910	CFHR2	0	0	0
1	196819371	196887843	2077	ENSG00000134365	CFHR4	0	0	0
1	196946667	196978804	2829	ENSG00000134389	CFHR5	0	0	0
1	197008321	197036397	2217	ENSG00000143278	F13B	13	13	11
1	197053258	197104274	4847	ENSG00000066279	ASPM	12	16	10
1	197122810	197169672	8478	ENSG00000177888	ZBTB41	72	107	86
1	197170592	197447212	4691	ENSG00000134376	CRB1	0	1	0
1	197473878	197581106	9154	ENSG00000213047	DENND1B	20	19	26
1	197871777	197876497	588	ENSG00000203724	C1orf53	0	0	0
1	197881621	197904608	7675	ENSG00000143355	LHX9	651	698	244
1	198126093	198291550	4096	ENSG00000151414	NEK7	6	14	9
1	198492352	198509865	1293	ENSG00000151418	ATP6V1G3	0	0	0
1	198607801	198726545	6183	ENSG00000081237	PTPRC	0	0	2
1	199996730	200146552	5013	ENSG00000116833	NR5A2	2	0	2
1	200374068	200379184	7614	ENSG00000162702	ZNF281	1785	1895	1658
1	200520628	200589862	7274	ENSG00000118193	KIF14	0	1	0
1	200593024	200618277	2574	ENSG00000118197	DDX59	0	0	0
1	200708686	200829829	7382	ENSG00000118200	CAMSAP2	76	45	28
1	200842083	200843306	1224	ENSG00000170128	GPR25	0	0	0
1	200860176	200884863	4083	ENSG00000163362	C1orf106	2	3	2
1	200938520	200992828	10484	ENSG00000116852	KIF21B	53	77	68
1	201008642	201081579	6563	ENSG00000081248	CACNA1S	41	49	48
1	201083081	201085005	1999	ENSG00000232237	ASCL5	7	4	4
1	201103900	201123568	3003	ENSG00000116857	TMEM9	0	0	0
1	201159953	201198080	11241	ENSG00000163395	IGFN1	0	2	0
1	201252580	201302121	5447	ENSG00000081277	PKP1	27	29	27
1	201328136	201342382	1544	ENSG00000118194	TNNT2	3	2	1
1	201342372	201354912	1713	ENSG00000159166	LAD1	0	0	0
1	201373625	201390874	6592	ENSG00000159173	TNNI1	0	0	0
1	201434620	201438312	1752	ENSG00000174307	PHLDA3	103	95	72
1	201452658	201465701	3174	ENSG00000159176	CSRP1	0	0	0
1	201592013	201592738	726	ENSG00000269690	AC096677.1	0	0	0
1	201592601	201792472	9139	ENSG00000134369	NAV1	124	126	119
1	201798269	201853422	11435	ENSG00000198700	IPO9	54	83	95
1	201857836	201861434	1341	ENSG00000198892	SHISA4	37	63	52
1	201865580	201915715	3970	ENSG00000163431	LMOD1	21	20	15
1	201924619	201939789	1659	ENSG00000134375	TIMM17A	0	1	1
1	201951752	201975275	2427	ENSG00000176393	RNPEP	11	8	14
1	201977073	201986316	6344	ENSG00000163435	ELF3	0	0	0
1	202091986	202102720	6588	ENSG00000170075	GPR37L1	10	12	9
1	202102532	202113869	1793	ENSG00000143862	ARL8A	39	41	34
1	202116141	202129119	4972	ENSG00000143851	PTPN7	0	0	0
1	202163029	202288909	3567	ENSG00000133067	LGR6	11	17	8
1	202300785	202311108	922	ENSG00000077152	UBE2T	0	0	0
1	202317827	202561834	15250	ENSG00000077157	PPP1R12B	53	62	42
1	202559724	202612581	7614	ENSG00000143858	SYT2	26	23	16
1	202696526	202776427	8123	ENSG00000117139	KDM5B	277	289	261
1	202789394	202796353	2810	ENSG00000184774	RP11-480I12.4	0	0	0
1	202848085	202858263	2430	ENSG00000183155	RABIF	58	43	57
1	202860228	202878289	4565	ENSG00000117153	KLHL12	34	29	27
1	202909951	202927517	2943	ENSG00000159346	ADIPOR1	156	258	195
1	202930997	202935688	1697	ENSG00000159348	CYB5R1	14	23	12
1	202976514	202993976	3019	ENSG00000163444	TMEM183A	31	28	33
1	202995626	203047868	6515	ENSG00000143847	PPFIA4	74	119	92
1	203052260	203055164	1528	ENSG00000122180	MYOG	47	54	56
1	203059782	203136532	2896	ENSG00000163485	ADORA1	13	17	19
1	203136939	203144941	1805	ENSG00000133055	MYBPH	0	0	0
1	203148059	203152919	2273	ENSG00000133048	CHI3L1	0	0	0
1	203185207	203198799	2653	ENSG00000133063	CHIT1	0	0	0
1	203274664	203278730	2712	ENSG00000159388	BTG2	9	14	7
1	203309756	203320617	3310	ENSG00000122176	FMOD	0	0	1
1	203444956	203460480	5747	ENSG00000188783	PRELP	2	0	0
1	203463271	203477992	1359	ENSG00000188770	OPTC	0	2	0
1	203595689	203713207	9144	ENSG00000058668	ATP2B4	10	19	6
1	203734304	203745245	3023	ENSG00000122188	LAX1	0	0	0
1	203764782	203821548	3425	ENSG00000058673	ZC3H11A	86	69	51
1	203765437	203769686	4250	ENSG00000257315	ZBED6	229	240	235
1	203830743	203839678	942	ENSG00000182004	SNRPE	0	0	0
1	204042732	204096863	3579	ENSG00000143842	SOX13	3	5	4
1	204100190	204110390	3306	ENSG00000143845	ETNK2	0	0	0
1	204123944	204135465	1815	ENSG00000143839	REN	0	0	0
1	204159469	204165614	709	ENSG00000170498	KISS1	0	0	0
1	204167288	204183220	883	ENSG00000174567	GOLT1A	0	1	0
1	204187979	204329044	7401	ENSG00000143850	PLEKHA6	109	113	100
1	204372515	204380919	5227	ENSG00000158615	PPP1R15B	44	31	31
1	204391756	204436474	9261	ENSG00000133056	PIK3C2B	64	81	64
1	204485511	204527248	10129	ENSG00000198625	MDM4	0	2	0
1	204586298	204591333	11134	ENSG00000170382	LRRN2	72	84	78
1	204797782	204991949	10657	ENSG00000163531	NFASC	149	147	134
1	205012325	205047627	8141	ENSG00000184144	CNTN2	17	22	21
1	205052258	205053645	1388	ENSG00000174529	TMEM81	0	0	0
1	205055270	205091143	4404	ENSG00000117222	RBBP5	185	218	217
1	205111632	205180727	18090	ENSG00000133059	DSTYK	75	127	89
1	205197304	205242471	3738	ENSG00000133069	TMCC2	2	7	6
1	205271187	205290883	3405	ENSG00000163545	NUAK2	16	11	9
1	205305220	205308989	4629	ENSG00000162873	KLHDC8A	0	0	0
1	205350506	205389702	2087	ENSG00000186007	LEMD1	0	4	0
1	205473723	205500506	1648	ENSG00000117266	CDK18	15	13	9
1	205538105	205572046	4095	ENSG00000174514	MFSD4	55	85	54
1	205577071	205601090	10937	ENSG00000158711	ELK4	0	1	0
1	205626979	205649587	3341	ENSG00000158715	SLC45A3	0	1	0
1	205681947	205719404	6496	ENSG00000069275	NUCKS1	51	43	52
1	205682497	205684153	1657	ENSG00000268313	AC119673.1	42	31	45
1	205737114	205744361	4660	ENSG00000117280	RAB7L1	24	20	21
1	205758221	205782304	4997	ENSG00000133065	SLC41A1	86	69	67
1	205797150	205819245	2152	ENSG00000162877	PM20D1	0	0	0
1	205882176	205904950	6640	ENSG00000174502	SLC26A9	15	20	19
1	206137237	206154049	925	ENSG00000196550	FAM72A	0	0	0
1	206223976	206231639	2237	ENSG00000198049	AVPR1B	0	0	0
1	206238872	206288647	1665	ENSG00000196533	C1orf186	0	2	0
1	206317459	206332104	2243	ENSG00000196188	CTSE	2	0	0
1	206516200	206637776	5967	ENSG00000163486	SRGAP2	226	192	200
1	206643791	206670223	3269	ENSG00000143466	IKBKE	0	0	0
1	206664449	206671061	2096	ENSG00000162888	C1orf147	0	0	0
1	206680879	206761044	2048	ENSG00000136653	RASSF5	10	4	3
1	206764974	206785812	2179	ENSG00000143486	EIF2D	4	1	1
1	206808881	206822542	2261	ENSG00000143479	DYRK3	0	0	0
1	206858289	206906208	2171	ENSG00000162889	MAPKAPK2	2	2	0
1	206940947	206945839	1630	ENSG00000136634	IL10	0	0	0
1	206972215	207015967	1360	ENSG00000142224	IL19	0	0	0
1	207038699	207042568	1553	ENSG00000162891	IL20	0	0	0
1	207070788	207076825	1320	ENSG00000162892	IL24	0	0	0
1	207077731	207095343	2203	ENSG00000162894	FAIM3	0	3	0
1	207101863	207119811	4279	ENSG00000162896	PIGR	0	1	0
1	207131312	207143945	2468	ENSG00000162897	FCAMR	0	0	0
1	207191866	207206092	8093	ENSG00000182795	C1orf116	0	0	0
1	207217194	207224422	18015	ENSG00000180667	YOD1	450	369	513
1	207222801	207251168	7222	ENSG00000123836	PFKFB2	126	129	128
1	207262187	207273338	978	ENSG00000123843	C4BPB	0	0	0
1	207277607	207318317	2345	ENSG00000123838	C4BPA	0	2	0
1	207494853	207533110	1613	ENSG00000196352	CD55	0	0	0
1	207627575	207663240	4240	ENSG00000117322	CR2	0	0	0
1	207669502	207812754	7581	ENSG00000203710	CR1	0	1	0
1	207818519	207897048	1788	ENSG00000197721	CR1L	0	2	0
1	207925402	207968858	3371	ENSG00000117335	CD46	0	0	0
1	208059884	208063837	4696	ENSG00000174059	CD34	3	15	9
1	208195587	208417665	11444	ENSG00000076356	PLXNA2	35	27	39
1	209757062	209787283	2612	ENSG00000008118	CAMK1G	6	8	9
1	209788215	209807983	4791	ENSG00000196878	LAMB3	0	0	0
1	209848765	209849733	866	ENSG00000123689	G0S2	0	0	0
1	209859510	209908295	1477	ENSG00000117594	HSD11B1	16	28	8
1	209929377	209955660	1974	ENSG00000009790	TRAF3IP3	0	0	0
1	209955661	209957904	1576	ENSG00000162757	C1orf74	0	0	0
1	209959036	209975511	4566	ENSG00000117595	IRF6	16	36	27
1	210001352	210030910	8446	ENSG00000117597	DIEXF	1	3	5
1	210111538	210337631	5246	ENSG00000143469	SYT14	138	131	129
1	210406144	210419600	5219	ENSG00000082497	SERTAD4	11	12	10
1	210501596	210804507	1733	ENSG00000054392	HHAT	0	0	0
1	210856555	211307315	3066	ENSG00000143473	KCNH1	102	115	123
1	211431719	211487361	2173	ENSG00000117625	RCOR3	289	315	314
1	211499957	211548282	3972	ENSG00000082512	TRAF5	0	0	0
1	211649864	211666259	4266	ENSG00000198570	RD3	0	0	0
1	211744910	211752084	5474	ENSG00000170385	SLC30A1	106	133	77
1	211836114	211848960	3321	ENSG00000117650	NEK2	0	0	0
1	211916799	212003580	8371	ENSG00000123684	LPGAT1	41	24	24
1	212113743	212208884	4841	ENSG00000143493	INTS7	0	0	0
1	212208919	212278348	4573	ENSG00000143476	DTL	12	14	8
1	212458879	212535200	3123	ENSG00000066027	PPP2R5A	364	435	684
1	212537273	212588237	3370	ENSG00000065600	TMEM206	6	0	3
1	212606229	212619714	942	ENSG00000117691	NENF	0	1	0
1	212738676	212792953	866	ENSG00000162772	ATF3	0	0	0
1	212797789	212800120	2332	ENSG00000162771	FAM71A	0	0	0
1	212859760	212873327	980	ENSG00000123685	BATF3	0	0	0
1	212899495	212964923	4824	ENSG00000117697	NSL1	0	0	0
1	212965170	212988939	1381	ENSG00000203705	TATDN3	0	3	0
1	213003483	213020991	506	ENSG00000185523	C1orf227	0	0	0
1	213031597	213072705	5939	ENSG00000162769	FLVCR1	18	20	22
1	213123862	213162040	1470	ENSG00000143494	VASH2	29	24	30
1	213165524	213188820	7523	ENSG00000174606	ANGEL2	2	2	2
1	213224589	213446127	3533	ENSG00000136643	RPS6KC1	173	212	170
1	214156524	214209775	1987	ENSG00000117707	PROX1	503	562	530
1	214454576	214510474	1671	ENSG00000143499	SMYD2	7	5	7
1	214522039	214638146	12992	ENSG00000152104	PTPN14	4	2	5
1	214776538	214837931	10307	ENSG00000117724	CENPF	0	2	0
1	215179198	215408562	1130	ENSG00000082482	KCNK2	0	0	0
1	215740735	215795149	3931	ENSG00000136636	KCTD3	0	2	0
1	215796236	216596738	23172	ENSG00000042781	USH2A	118	102	137
1	216676588	216896674	12967	ENSG00000196482	ESRRG	1175	1193	1062
1	217600334	217804424	5851	ENSG00000092978	GPATCH2	40	43	24
1	217804666	218045038	5818	ENSG00000162814	SPATA17	40	23	15
1	218458629	218511325	7771	ENSG00000067533	RRP15	0	0	0
1	218519577	218617961	5053	ENSG00000092969	TGFB2	80	77	83
1	218683438	218699320	762	ENSG00000228208	C1orf143	13	16	10
1	219347186	219386207	1898	ENSG00000143353	LYPLAL1	0	0	0
1	220088496	220101944	1915	ENSG00000196660	SLC30A10	0	0	0
1	220141943	220220000	5014	ENSG00000136628	EPRS	69	64	68
1	220230824	220263175	4598	ENSG00000162813	BPNT1	0	0	0
1	220267444	220321380	3557	ENSG00000067704	IARS2	0	0	0
1	220321635	220384719	7145	ENSG00000118873	RAB3GAP2	1	1	1
1	220603286	220608023	153	ENSG00000224867	AC096644.1	0	0	0
1	220701568	220835800	3277	ENSG00000116141	MARK1	49	50	40
1	220863187	220872499	3413	ENSG00000162817	C1orf115	0	0	0
1	220921611	220958150	2192	ENSG00000117791	2017-03-02	0	0	0
1	220960101	220987730	2170	ENSG00000186205	2017-03-01	0	0	0
1	221051699	221058401	3323	ENSG00000136630	HLX	0	0	0
1	221874766	221910802	3498	ENSG00000143507	DUSP10	2	2	2
1	222695602	222721445	2575	ENSG00000143512	HHIPL2	0	0	1
1	222731244	222763127	2314	ENSG00000143498	TAF1A	0	0	0
1	222791428	222841354	8137	ENSG00000154305	MIA3	4	0	2
1	222841355	222885866	4066	ENSG00000186063	AIDA	82	99	75
1	222885895	222908538	4124	ENSG00000162819	BROX	0	0	1
1	222910549	222924002	1232	ENSG00000197520	FAM177B	0	0	0
1	223045613	223179337	5005	ENSG00000154309	DISP1	0	0	0
1	223282748	223308098	6860	ENSG00000187554	TLR5	0	0	0
1	223394161	223537401	4950	ENSG00000143502	SUSD4	86	82	115
1	223566715	223568812	2098	ENSG00000178395	C1orf65	0	0	0
1	223711350	223807968	2117	ENSG00000203697	CAPN8	0	0	0
1	223889295	223963718	3264	ENSG00000162909	CAPN2	5	5	2
1	223967601	223990046	6200	ENSG00000143514	TP53BP2	12	3	2
1	224215760	224216371	135	ENSG00000269358	AC138393.1	0	0	0
1	224301789	224349749	5451	ENSG00000143756	FBXO28	6	13	17
1	224363458	224380859	1219	ENSG00000143753	DEGS1	0	0	0
1	224415036	224517823	3405	ENSG00000143748	NVL	17	18	16
1	224544552	224567154	4125	ENSG00000143771	CNIH4	4	5	2
1	224572845	224599186	7894	ENSG00000162923	WDR26	607	618	474
1	224803995	224928251	2558	ENSG00000143786	CNIH3	0	0	0
1	225083964	225586996	13838	ENSG00000185842	DNAH14	0	3	0
1	225589204	225607500	4090	ENSG00000143815	LBR	0	0	0
1	225600404	225602040	1637	ENSG00000203691	AC092811.1	0	0	0
1	225674537	225840844	13833	ENSG00000154380	ENAH	188	183	181
1	225965531	225978168	1604	ENSG00000143742	SRP9	0	0	0
1	225997794	226033260	1555	ENSG00000143819	EPHX1	0	0	0
1	226033237	226054863	4331	ENSG00000196187	TMEM63A	0	0	0
1	226073982	226076846	1626	ENSG00000243709	LEFTY1	10	15	14
1	226074396	226111978	1625	ENSG00000255835	RP4-559A3.7	12	20	16
1	226107578	226111959	1689	ENSG00000143811	PYCR2	2	5	2
1	226124298	226129083	3388	ENSG00000143768	LEFTY2	12	26	6
1	226170403	226187032	3975	ENSG00000143751	SDE2	0	0	0
1	226249552	226259224	799	ENSG00000163041	H3F3A	172	220	241
1	226332380	226374431	3573	ENSG00000182827	ACBD3	25	34	22
1	226411319	226413565	839	ENSG00000185155	MIXL1	0	0	0
1	226418850	226496772	5026	ENSG00000183814	LIN9	26	27	20
1	226548392	226595774	4189	ENSG00000143799	PARP1	8	0	2
1	226736501	226796915	7709	ENSG00000203685	C1orf95	3	3	2
1	226819391	226925159	9019	ENSG00000143772	ITPKB	0	0	0
1	227057885	227083799	2459	ENSG00000143801	PSEN2	12	10	14
1	227085237	227175246	5523	ENSG00000163050	ADCK3	0	0	0
1	227177566	227222495	25128	ENSG00000143776	CDC42BPA	69	60	44
1	227751244	227865144	929	ENSG00000181450	ZNF678	0	0	0
1	227916358	227963582	1381	ENSG00000143740	SNAP47	0	1	0
1	227918890	227923112	2595	ENSG00000081692	JMJD4	0	0	0
1	228003394	228034171	1267	ENSG00000185888	PRSS38	0	0	0
1	228106357	228135599	3971	ENSG00000143816	WNT9A	6	16	7
1	228194752	228248961	3198	ENSG00000154342	WNT3A	5	4	1
1	228270361	228286910	1885	ENSG00000143761	ARF1	141	116	113
1	228288432	228291163	1427	ENSG00000143793	C1orf35	0	0	0
1	228294380	228296705	1931	ENSG00000162910	MRPL55	0	0	0
1	228327663	228336647	1227	ENSG00000143774	GUK1	0	0	0
1	228337553	228347527	2243	ENSG00000198835	GJC2	1	4	0
1	228351787	228353213	446	ENSG00000203684	IBA57-AS1	0	0	0
1	228353516	228369958	7817	ENSG00000181873	IBA57	2	0	0
1	228391207	228401361	889	ENSG00000162913	C1orf145	0	0	0
1	228395831	228566577	26927	ENSG00000154358	OBSCN	5	5	3
1	228581374	228593605	7673	ENSG00000154370	TRIM11	0	0	0
1	228595641	228603730	3368	ENSG00000162931	TRIM17	0	0	0
1	228612546	228613026	481	ENSG00000168148	HIST3H3	0	0	0
1	228645065	228645560	496	ENSG00000181218	HIST3H2A	1098	1177	1082
1	228645808	228646259	452	ENSG00000196890	HIST3H2BB	91	82	89
1	228674762	228683467	3017	ENSG00000168159	RNF187	14	27	11
1	228870824	228882416	4372	ENSG00000116574	RHOU	3	13	9
1	229385383	229387557	2175	ENSG00000177800	TMEM78	0	0	0
1	229406879	229441641	2966	ENSG00000168118	RAB4A	6	3	10
1	229440129	229441248	1120	ENSG00000213029	SPHAR	0	0	0
1	229456758	229476380	9299	ENSG00000154429	CCSAP	0	0	0
1	229566992	229569841	1723	ENSG00000143632	ACTA1	53	71	84
1	229577045	229644088	4314	ENSG00000069248	NUP133	0	1	0
1	229652329	229694442	3857	ENSG00000135776	ABCB10	1	0	0
1	229728858	229750229	4930	ENSG00000135801	TAF5L	58	88	136
1	229761981	229795946	5613	ENSG00000135763	URB2	14	11	9
1	230193536	230415563	2239	ENSG00000143641	GALNT2	7	11	12
1	230457392	230513367	5227	ENSG00000177614	PGBD5	29	34	26
1	230778238	230829371	2797	ENSG00000135775	COG2	0	0	0
1	230838269	230850043	2291	ENSG00000135744	AGT	0	0	0
1	230883130	230937518	2362	ENSG00000135773	CAPN9	0	0	0
1	230972865	230991782	6876	ENSG00000119280	C1orf198	0	0	0
1	231041989	231075242	3881	ENSG00000143643	TTC13	1	0	0
1	231114795	231133013	976	ENSG00000173409	ARV1	0	0	0
1	231154704	231175992	1495	ENSG00000182118	FAM89A	0	0	0
1	231297858	231351186	3947	ENSG00000119283	TRIM67	12	7	13
1	231359509	231376913	3125	ENSG00000143633	C1orf131	0	0	0
1	231376953	231413719	2646	ENSG00000116906	GNPAT	0	0	0
1	231468480	231473578	5099	ENSG00000116903	EXOC8	5	11	7
1	231472850	231488510	2245	ENSG00000010072	SPRTN	5	11	8
1	231499497	231560790	7097	ENSG00000135766	EGLN1	72	62	54
1	231664399	231702270	2671	ENSG00000116918	TSNAX	1	0	4
1	231762561	232176873	8156	ENSG00000162946	DISC1	0	0	0
1	232533711	232598163	6318	ENSG00000116991	SIPA1L2	4	0	0
1	232940643	232946092	5450	ENSG00000212916	MAP10	0	0	0
1	233086370	233113274	1778	ENSG00000135778	NTPCR	0	0	0
1	233119181	233353677	10380	ENSG00000135749	PCNXL2	6	12	4
1	233463514	233520894	7783	ENSG00000143674	MLK4	6	34	22
1	233749750	233807984	2216	ENSG00000135750	KCNK1	32	31	20
1	234040679	234460262	2891	ENSG00000183780	SLC35F3	6	6	25
1	234509202	234519795	710	ENSG00000168275	COA6	0	0	0
1	234527059	234614849	5130	ENSG00000059588	TARBP1	2	1	0
1	234740015	234745271	4663	ENSG00000168264	IRF2BP2	77	89	67
1	235272651	235292251	3387	ENSG00000173726	TOMM20	0	0	0
1	235294498	235324772	2325	ENSG00000188739	RBM34	0	0	0
1	235330210	235416124	8442	ENSG00000054267	ARID4B	530	515	323
1	235490665	235506408	1396	ENSG00000152904	GGPS1	0	0	0
1	235530675	235612214	2050	ENSG00000116957	TBCE	0	2	0
1	235613238	235667781	2015	ENSG00000162885	B3GALNT2	0	0	0
1	235710987	235758779	6146	ENSG00000168243	GNG4	0	0	0
1	235824341	235973834	13478	ENSG00000143669	LYST	15	21	22
1	236139130	236228409	7808	ENSG00000116962	NID1	4	3	1
1	236305832	236372206	2039	ENSG00000077585	GPR137B	55	42	63
1	236378855	236413267	5534	ENSG00000086619	ERO1LB	0	0	0
1	236511562	236645619	658	ENSG00000186197	EDARADD	0	0	0
1	236681300	236716281	6643	ENSG00000116977	LGALS8	0	2	0
1	236712305	236767804	8859	ENSG00000119285	HEATR1	0	0	0
1	236849754	236925919	2905	ENSG00000077522	ACTN2	66	75	55
1	236958610	237067281	10529	ENSG00000116984	MTR	38	35	40
1	237167403	237167718	316	ENSG00000244020	MT1HL1	0	0	0
1	237205505	237996058	15364	ENSG00000198626	RYR2	165	175	164
1	238045705	238054094	1799	ENSG00000116996	ZP4	0	1	0
1	238107024	238108575	1552	ENSG00000270188	MTRNR2L11	0	0	0
1	239792373	240078750	8778	ENSG00000133019	CHRM3	61	72	72
1	240177648	240638489	2957	ENSG00000155816	FMN2	10	3	3
1	240629183	240643504	69	ENSG00000268365	AL646016.1	0	0	0
1	240652873	240775449	4170	ENSG00000180875	GREM2	101	119	96
1	240931554	241032095	3331	ENSG00000182901	RGS7	99	113	121
1	241660903	241683061	1797	ENSG00000091483	FH	14	17	6
1	241695434	241755590	1907	ENSG00000117009	KMO	0	0	0
1	241756426	241803663	2620	ENSG00000054277	OPN3	0	0	1
1	241792155	241799232	7078	ENSG00000203668	CHML	0	0	0
1	241815580	241965435	4371	ENSG00000162843	WDR64	0	1	0
1	242011269	242053241	3533	ENSG00000174371	EXO1	0	1	0
1	242158792	242162375	1182	ENSG00000197769	MAP1LC3C	0	0	0
1	242246288	242612784	9560	ENSG00000180287	PLD5	34	38	26
1	243287730	243320123	10676	ENSG00000143702	CEP170	180	190	207
1	243388058	243395911	63	ENSG00000269795	AC092782.1	0	0	0
1	243419320	243663394	2467	ENSG00000054282	SDCCAG8	108	105	98
1	243651535	244006538	1688	ENSG00000117020	AKT3	191	198	156
1	244214585	244220778	3851	ENSG00000179456	ZBTB18	1583	1624	1386
1	244227632	244231211	3580	ENSG00000268146	AL590483.1	86	169	67
1	244515937	244552393	579	ENSG00000173728	C1orf100	0	0	0
1	244571796	244615436	2780	ENSG00000035687	ADSS	3	4	2
1	244624678	244803806	3333	ENSG00000179397	C1orf101	0	0	0
[truncated: 18,155 more rows]

## Sheet: Exon_counts
Chr	Start	End	width	GeneID	GeneName	ExonID	BALB_count$records	C57BL_count$records	NOD_S_count$records
1	69091	70008	918	ENSG00000186092	OR4F5	exon_number 1	0	0	0
1	134901	135802	902	ENSG00000237683	AL627309.1	exon_number 2	0	0	0
1	137621	139379	1759	ENSG00000237683	AL627309.1	exon_number 1	0	0	0
1	367640	368634	995	ENSG00000235249	OR4F29	exon_number 1	0	0	0
1	621059	622053	995	ENSG00000185097	OR4F16	exon_number 1	0	0	0
1	738532	738618	87	ENSG00000269831	AL669831.1	exon_number 3	0	0	0
1	738788	738812	25	ENSG00000269831	AL669831.1	exon_number 2	0	0	0
1	739121	739137	17	ENSG00000269831	AL669831.1	exon_number 1	0	0	0
1	818043	818058	16	ENSG00000269308	AL645608.2	exon_number 1	0	0	0
1	819496	819513	18	ENSG00000269308	AL645608.2	exon_number 2	0	0	0
1	819961	819983	23	ENSG00000269308	AL645608.2	exon_number 3	0	0	0
1	860260	860328	69	ENSG00000187634	SAMD11	exon_number 1	0	0	0
1	861264	861406	143	ENSG00000268179	AL645608.1	exon_number 6	0	0	0
1	861302	861393	92	ENSG00000187634	SAMD11	exon_number 2	0	0	0
1	863255	863261	7	ENSG00000268179	AL645608.1	exon_number 5	0	0	0
1	865535	865716	182	ENSG00000187634	SAMD11	exon_number 3	0	0	0
1	865556	865660	105	ENSG00000268179	AL645608.1	exon_number 4	0	0	0
1	865666	865719	54	ENSG00000268179	AL645608.1	exon_number 3	0	0	0
1	865990	865996	7	ENSG00000268179	AL645608.1	exon_number 2	0	0	0
1	866419	866469	51	ENSG00000187634	SAMD11	exon_number 4	0	0	0
1	866426	866445	20	ENSG00000268179	AL645608.1	exon_number 1	0	0	0
1	871152	871276	125	ENSG00000187634	SAMD11	exon_number 5	0	0	0
1	874420	874509	90	ENSG00000187634	SAMD11	exon_number 6	0	0	0
1	874655	874671	17	ENSG00000187634	SAMD11	exon_number 7	0	0	0
1	876524	876686	163	ENSG00000187634	SAMD11	exon_number 8	0	0	0
1	877516	877631	116	ENSG00000187634	SAMD11	exon_number 9	0	0	0
1	877790	877868	79	ENSG00000187634	SAMD11	exon_number 10	0	0	0
1	877939	878438	500	ENSG00000187634	SAMD11	exon_number 11	0	0	0
1	878633	878757	125	ENSG00000187634	SAMD11	exon_number 12	0	0	0
1	879078	879188	111	ENSG00000187634	SAMD11	exon_number 13	0	0	0
1	879288	879955	668	ENSG00000187634	SAMD11	exon_number 14	0	0	0
1	879584	880180	597	ENSG00000188976	NOC2L	exon_number 19	0	0	0
1	880437	880526	90	ENSG00000188976	NOC2L	exon_number 18	0	0	0
1	880898	881033	136	ENSG00000188976	NOC2L	exon_number 17	0	0	0
1	881553	881666	114	ENSG00000188976	NOC2L	exon_number 16	0	0	0
1	881782	881925	144	ENSG00000188976	NOC2L	exon_number 15	0	0	0
1	883511	883612	102	ENSG00000188976	NOC2L	exon_number 14	0	0	0
1	883870	883983	114	ENSG00000188976	NOC2L	exon_number 13	0	0	0
1	886507	886618	112	ENSG00000188976	NOC2L	exon_number 12	0	0	0
1	887380	887519	140	ENSG00000188976	NOC2L	exon_number 11	0	0	0
1	887792	887980	189	ENSG00000188976	NOC2L	exon_number 10	0	0	0
1	888555	888668	114	ENSG00000188976	NOC2L	exon_number 9	0	0	0
1	889162	889272	111	ENSG00000188976	NOC2L	exon_number 8	0	0	0
1	889384	889462	79	ENSG00000188976	NOC2L	exon_number 7	0	0	0
1	891303	891393	91	ENSG00000188976	NOC2L	exon_number 6	0	0	0
1	891475	891595	121	ENSG00000188976	NOC2L	exon_number 5	0	0	0
1	892274	892405	132	ENSG00000188976	NOC2L	exon_number 4	0	0	0
1	892479	892653	175	ENSG00000188976	NOC2L	exon_number 3	9	11	4
1	894309	894461	153	ENSG00000188976	NOC2L	exon_number 2	0	0	0
1	894595	894670	76	ENSG00000188976	NOC2L	exon_number 1	0	0	0
1	895967	896180	214	ENSG00000187961	KLHL17	exon_number 1	0	0	0
1	896673	896932	260	ENSG00000187961	KLHL17	exon_number 2	0	0	0
1	897009	897130	122	ENSG00000187961	KLHL17	exon_number 3	0	0	0
1	897206	897427	222	ENSG00000187961	KLHL17	exon_number 4	0	0	0
1	897735	897851	117	ENSG00000187961	KLHL17	exon_number 5	0	0	0
1	898084	898297	214	ENSG00000187961	KLHL17	exon_number 6	0	0	0
1	898489	898633	145	ENSG00000187961	KLHL17	exon_number 7	0	0	0
1	898717	898884	168	ENSG00000187961	KLHL17	exon_number 8	0	0	0
1	899300	899388	89	ENSG00000187961	KLHL17	exon_number 9	0	0	0
1	899487	899560	74	ENSG00000187961	KLHL17	exon_number 10	0	0	0
1	899729	899910	182	ENSG00000187961	KLHL17	exon_number 11	0	0	0
1	900343	901095	753	ENSG00000187961	KLHL17	exon_number 12	0	0	0
1	901877	901994	118	ENSG00000187583	PLEKHN1	exon_number 1	0	0	0
1	902084	902183	100	ENSG00000187583	PLEKHN1	exon_number 2	0	0	0
1	905657	905803	147	ENSG00000187583	PLEKHN1	exon_number 3	0	0	0
1	905901	905981	81	ENSG00000187583	PLEKHN1	exon_number 4	0	0	0
1	906066	906138	73	ENSG00000187583	PLEKHN1	exon_number 5	0	0	0
1	906259	906386	128	ENSG00000187583	PLEKHN1	exon_number 6	0	0	0
1	906457	906588	132	ENSG00000187583	PLEKHN1	exon_number 7	0	0	0
1	906704	906784	81	ENSG00000187583	PLEKHN1	exon_number 8	0	0	0
1	907455	907530	76	ENSG00000187583	PLEKHN1	exon_number 9	0	0	0
1	907668	907804	137	ENSG00000187583	PLEKHN1	exon_number 10	0	0	0
1	908241	908390	150	ENSG00000187583	PLEKHN1	exon_number 11	0	0	0
1	908566	908706	141	ENSG00000187583	PLEKHN1	exon_number 12	0	0	0
1	908880	909020	141	ENSG00000187583	PLEKHN1	exon_number 13	0	0	0
1	909213	909431	219	ENSG00000187583	PLEKHN1	exon_number 14	0	0	0
1	909696	909744	49	ENSG00000187583	PLEKHN1	exon_number 15	0	0	0
1	909822	910488	667	ENSG00000187583	PLEKHN1	exon_number 16	0	0	0
1	910579	911649	1071	ENSG00000187642	C1orf170	exon_number 5	0	0	0
1	911879	912004	126	ENSG00000187642	C1orf170	exon_number 4	0	0	0
1	914261	916037	1777	ENSG00000187642	C1orf170	exon_number 3	0	0	0
1	916517	916553	37	ENSG00000187642	C1orf170	exon_number 2	0	0	0
1	917445	917497	53	ENSG00000187642	C1orf170	exon_number 1	0	0	0
1	934342	934812	471	ENSG00000188290	HES4	exon_number 3	0	2	0
1	934344	934812	469	ENSG00000188290	HES4	exon_number 4	0	2	0
1	934906	934993	88	ENSG00000188290	HES4	exon_number 2	0	0	0
1	935072	935552	481	ENSG00000188290	HES4	exon_number 1	0	0	0
1	948803	948956	154	ENSG00000187608	ISG15	exon_number 1	0	0	0
1	949364	949920	557	ENSG00000187608	ISG15	exon_number 2	0	0	0
1	955503	955753	251	ENSG00000188157	AGRN	exon_number 1	2	13	6
1	957581	957842	262	ENSG00000188157	AGRN	exon_number 2	0	0	0
1	970657	970704	48	ENSG00000188157	AGRN	exon_number 3	0	0	0
1	976045	976260	216	ENSG00000188157	AGRN	exon_number 4	0	0	0
1	976553	976777	225	ENSG00000188157	AGRN	exon_number 5	0	0	0
1	976858	977082	225	ENSG00000188157	AGRN	exon_number 6	0	0	0
1	977336	977542	207	ENSG00000188157	AGRN	exon_number 7	0	0	0
1	978619	978837	219	ENSG00000188157	AGRN	exon_number 8	0	0	0
1	978918	979112	195	ENSG00000188157	AGRN	exon_number 9	0	0	0
1	979203	979403	201	ENSG00000188157	AGRN	exon_number 10	0	0	0
1	979489	979637	149	ENSG00000188157	AGRN	exon_number 11	0	0	0
1	979714	979819	106	ENSG00000188157	AGRN	exon_number 12	0	0	0
1	980541	980657	117	ENSG00000188157	AGRN	exon_number 13	0	0	0
1	980739	980903	165	ENSG00000188157	AGRN	exon_number 14	0	0	0
1	981113	981256	144	ENSG00000188157	AGRN	exon_number 15	0	0	0
1	981344	981468	125	ENSG00000188157	AGRN	exon_number 16	0	0	0
1	981540	981645	106	ENSG00000188157	AGRN	exon_number 17	0	0	0
1	981777	982115	339	ENSG00000188157	AGRN	exon_number 18	0	0	0
1	982200	982337	138	ENSG00000188157	AGRN	exon_number 19	0	0	0
1	982707	982834	128	ENSG00000188157	AGRN	exon_number 20	0	0	0
1	982953	983067	115	ENSG00000188157	AGRN	exon_number 21	0	0	0
1	983156	983275	120	ENSG00000188157	AGRN	exon_number 22	0	0	0
1	983392	983745	354	ENSG00000188157	AGRN	exon_number 23	0	0	0
1	984247	984439	193	ENSG00000188157	AGRN	exon_number 24	0	0	0
1	984616	984831	216	ENSG00000188157	AGRN	exon_number 25	0	0	0
1	984946	985175	230	ENSG00000188157	AGRN	exon_number 26	0	0	0
1	985283	985417	135	ENSG00000188157	AGRN	exon_number 27	0	0	0
1	985613	985709	97	ENSG00000188157	AGRN	exon_number 28	0	0	0
1	985807	985971	165	ENSG00000188157	AGRN	exon_number 29	0	0	0
1	986106	986217	112	ENSG00000188157	AGRN	exon_number 30	0	0	0
1	986633	986749	117	ENSG00000188157	AGRN	exon_number 31	0	0	0
1	986833	987025	193	ENSG00000188157	AGRN	exon_number 32	0	0	0
1	987108	987195	88	ENSG00000188157	AGRN	exon_number 33	0	0	0
1	989133	989357	225	ENSG00000188157	AGRN	exon_number 34	0	0	0
1	989828	989931	104	ENSG00000188157	AGRN	exon_number 35	0	0	0
1	990204	991496	1293	ENSG00000188157	AGRN	exon_number 36	0	0	0
1	1006346	1007955	1610	ENSG00000237330	RNF223	exon_number 2	0	0	0
1	1009396	1009687	292	ENSG00000237330	RNF223	exon_number 1	0	0	0
1	1017198	1018367	1170	ENSG00000131591	C1orf159	exon_number 12	0	0	0
1	1017198	1018367	1170	ENSG00000131591	C1orf159	exon_number 11	0	0	0
1	1017198	1018367	1170	ENSG00000131591	C1orf159	exon_number 10	0	0	0
1	1017615	1018367	753	ENSG00000131591	C1orf159	exon_number 8	0	0	0
1	1019295	1019763	469	ENSG00000131591	C1orf159	exon_number 9	0	0	0
1	1019295	1019763	469	ENSG00000131591	C1orf159	exon_number 7	0	0	0
1	1019861	1019886	26	ENSG00000131591	C1orf159	exon_number 6	0	0	0
1	1021258	1021392	135	ENSG00000131591	C1orf159	exon_number 5	0	0	0
1	1022519	1022584	66	ENSG00000131591	C1orf159	exon_number 4	0	0	0
1	1022882	1022977	96	ENSG00000131591	C1orf159	exon_number 3	0	0	0
1	1025733	1025808	76	ENSG00000131591	C1orf159	exon_number 2	0	0	0
1	1026852	1027554	703	ENSG00000131591	C1orf159	exon_number 1	0	0	0
1	1109283	1109306	24	ENSG00000162571	TTLL10	exon_number 1	0	0	0
1	1109646	1109701	56	ENSG00000162571	TTLL10	exon_number 2	0	0	0
1	1109804	1109869	66	ENSG00000162571	TTLL10	exon_number 3	0	0	0
1	1114569	1114713	145	ENSG00000162571	TTLL10	exon_number 4	0	0	0
1	1115037	1115117	81	ENSG00000162571	TTLL10	exon_number 5	0	0	0
1	1115414	1115720	307	ENSG00000162571	TTLL10	exon_number 6	0	0	0
1	1115863	1115981	119	ENSG00000162571	TTLL10	exon_number 7	0	0	0
1	1116111	1116240	130	ENSG00000162571	TTLL10	exon_number 8	0	0	0
1	1117121	1117195	75	ENSG00000162571	TTLL10	exon_number 9	0	0	0
1	1117741	1117826	86	ENSG00000162571	TTLL10	exon_number 10	0	0	0
1	1118256	1118427	172	ENSG00000162571	TTLL10	exon_number 11	0	0	0
1	1119300	1119471	172	ENSG00000162571	TTLL10	exon_number 12	0	0	0
1	1120349	1120489	141	ENSG00000162571	TTLL10	exon_number 13	0	0	0
1	1131980	1132096	117	ENSG00000162571	TTLL10	exon_number 14	0	0	0
1	1132473	1132566	94	ENSG00000162571	TTLL10	exon_number 15	0	0	0
1	1132818	1133315	498	ENSG00000162571	TTLL10	exon_number 16	0	0	0
1	1138888	1139340	453	ENSG00000186891	TNFRSF18	exon_number 4	0	0	0
1	1138891	1139348	458	ENSG00000186891	TNFRSF18	exon_number 5	0	0	0
1	1139414	1139616	203	ENSG00000186891	TNFRSF18	exon_number 3	0	0	0
1	1139779	1139866	88	ENSG00000186891	TNFRSF18	exon_number 2	0	0	0
1	1140750	1141060	311	ENSG00000186891	TNFRSF18	exon_number 1	0	0	0
1	1146706	1147005	300	ENSG00000186827	TNFRSF4	exon_number 7	0	0	0
1	1147084	1147212	129	ENSG00000186827	TNFRSF4	exon_number 6	0	0	0
1	1147322	1147518	197	ENSG00000186827	TNFRSF4	exon_number 5	0	0	0
1	1148018	1148084	67	ENSG00000186827	TNFRSF4	exon_number 4	0	0	0
1	1148372	1148473	102	ENSG00000186827	TNFRSF4	exon_number 3	0	0	0
1	1149043	1149165	123	ENSG00000186827	TNFRSF4	exon_number 2	0	0	0
1	1149363	1149512	150	ENSG00000186827	TNFRSF4	exon_number 1	0	0	0
1	1152288	1153068	781	ENSG00000078808	SDF4	exon_number 7	0	0	0
1	1153838	1154013	176	ENSG00000078808	SDF4	exon_number 6	0	0	0
1	1153903	1154013	111	ENSG00000078808	SDF4	exon_number 5	0	0	0
1	1154149	1154385	237	ENSG00000078808	SDF4	exon_number 4	0	0	0
1	1158624	1158737	114	ENSG00000078808	SDF4	exon_number 3	0	0	0
1	1159212	1159348	137	ENSG00000078808	SDF4	exon_number 2	0	0	0
1	1163848	1163976	129	ENSG00000078808	SDF4	exon_number 1	0	0	0
1	1167629	1170421	2793	ENSG00000176022	B3GALT6	exon_number 1	0	2	0
1	1177833	1178026	194	ENSG00000184163	FAM132A	exon_number 8	0	0	0
1	1178215	1178293	79	ENSG00000184163	FAM132A	exon_number 7	0	0	0
1	1178442	1178532	91	ENSG00000184163	FAM132A	exon_number 6	0	0	0
1	1178824	1178932	109	ENSG00000184163	FAM132A	exon_number 5	0	0	0
1	1179334	1179485	152	ENSG00000184163	FAM132A	exon_number 4	0	0	0
1	1179571	1179655	85	ENSG00000184163	FAM132A	exon_number 3	0	0	0
1	1179761	1179877	117	ENSG00000184163	FAM132A	exon_number 2	0	0	0
1	1181894	1182102	209	ENSG00000184163	FAM132A	exon_number 1	0	0	0
1	1189294	1190867	1574	ENSG00000160087	UBE2J2	exon_number 7	0	0	0
1	1190285	1190867	583	ENSG00000160087	UBE2J2	exon_number 6	0	0	0
1	1190558	1190867	310	ENSG00000160087	UBE2J2	exon_number 8	0	0	0
1	1190819	1190867	49	ENSG00000160087	UBE2J2	exon_number 5	0	0	0
1	1191425	1191505	81	ENSG00000160087	UBE2J2	exon_number 4	0	0	0
1	1192372	1192510	139	ENSG00000160087	UBE2J2	exon_number 3	0	0	0
1	1198726	1198766	41	ENSG00000160087	UBE2J2	exon_number 2	0	0	0
1	1201478	1201503	26	ENSG00000160087	UBE2J2	exon_number 1	0	0	0
1	1215816	1216046	231	ENSG00000162572	SCNN1D	exon_number 1	0	0	0
1	1216606	1216677	72	ENSG00000162572	SCNN1D	exon_number 2	0	0	0
1	1216791	1216990	200	ENSG00000162572	SCNN1D	exon_number 3	0	0	0
1	1217622	1217695	74	ENSG00000162572	SCNN1D	exon_number 4	0	0	0
1	1219358	1219470	113	ENSG00000162572	SCNN1D	exon_number 5	0	0	0
1	1220951	1221044	94	ENSG00000162572	SCNN1D	exon_number 6	0	0	0
1	1221306	1221658	353	ENSG00000162572	SCNN1D	exon_number 7	0	0	0
1	1222148	1222355	208	ENSG00000162572	SCNN1D	exon_number 8	0	0	0
1	1222489	1222679	191	ENSG00000162572	SCNN1D	exon_number 9	0	0	0
1	1222888	1222976	89	ENSG00000162572	SCNN1D	exon_number 10	0	0	0
1	1223053	1223216	164	ENSG00000162572	SCNN1D	exon_number 11	0	0	0
1	1223319	1223417	99	ENSG00000162572	SCNN1D	exon_number 12	0	0	0
1	1225651	1225768	118	ENSG00000162572	SCNN1D	exon_number 13	0	0	0
1	1225857	1225935	79	ENSG00000162572	SCNN1D	exon_number 14	0	0	0
1	1226017	1226074	58	ENSG00000162572	SCNN1D	exon_number 15	0	0	0
1	1226275	1226333	59	ENSG00000162572	SCNN1D	exon_number 16	0	0	0
1	1226445	1226520	76	ENSG00000162572	SCNN1D	exon_number 17	0	0	0
1	1226634	1227399	766	ENSG00000162572	SCNN1D	exon_number 18	0	0	0
1	1227756	1229088	1333	ENSG00000131584	ACAP3	exon_number 24	0	2	0
1	1227764	1229088	1325	ENSG00000131584	ACAP3	exon_number 23	0	2	0
1	1229203	1229313	111	ENSG00000131584	ACAP3	exon_number 22	0	0	0
1	1229470	1229579	110	ENSG00000131584	ACAP3	exon_number 21	0	0	0
1	1229782	1230008	227	ENSG00000131584	ACAP3	exon_number 20	0	0	0
1	1230827	1230934	108	ENSG00000131584	ACAP3	exon_number 19	0	0	0
1	1231116	1231318	203	ENSG00000131584	ACAP3	exon_number 18	0	0	0
1	1231395	1231489	95	ENSG00000131584	ACAP3	exon_number 17	0	0	0
1	1231591	1231660	70	ENSG00000131584	ACAP3	exon_number 16	0	0	0
1	1231805	1232013	209	ENSG00000131584	ACAP3	exon_number 15	0	0	0
1	1233202	1233313	112	ENSG00000131584	ACAP3	exon_number 14	0	0	0
1	1233393	1233493	101	ENSG00000131584	ACAP3	exon_number 13	0	0	0
1	1233750	1233801	52	ENSG00000131584	ACAP3	exon_number 12	0	0	0
1	1233947	1234059	113	ENSG00000131584	ACAP3	exon_number 11	0	0	0
1	1234725	1234736	12	ENSG00000131584	ACAP3	exon_number 10	0	0	0
1	1235211	1235285	75	ENSG00000131584	ACAP3	exon_number 9	0	0	0
1	1235353	1235448	96	ENSG00000131584	ACAP3	exon_number 8	0	0	0
1	1235538	1235582	45	ENSG00000131584	ACAP3	exon_number 7	0	0	0
1	1235889	1236072	184	ENSG00000131584	ACAP3	exon_number 6	0	0	0
1	1237368	1237426	59	ENSG00000131584	ACAP3	exon_number 5	0	0	0
1	1238302	1238355	54	ENSG00000131584	ACAP3	exon_number 4	0	0	0
1	1238542	1238661	120	ENSG00000131584	ACAP3	exon_number 3	0	0	0
1	1239466	1239523	58	ENSG00000131584	ACAP3	exon_number 2	0	0	0
1	1243149	1243398	250	ENSG00000131584	ACAP3	exon_number 1	0	0	0
1	1243947	1244100	154	ENSG00000169972	PUSL1	exon_number 1	0	0	0
1	1244295	1244352	58	ENSG00000169972	PUSL1	exon_number 2	0	0	0
1	1244466	1244653	188	ENSG00000169972	PUSL1	exon_number 3	0	0	0
1	1244834	1244983	150	ENSG00000169972	PUSL1	exon_number 4	0	0	0
1	1245061	1245231	171	ENSG00000169972	PUSL1	exon_number 5	0	0	0
1	1246014	1246068	55	ENSG00000169972	PUSL1	exon_number 6	0	0	0
1	1246289	1246451	163	ENSG00000169972	PUSL1	exon_number 7	0	0	0
1	1246710	1247057	348	ENSG00000169972	PUSL1	exon_number 8	0	0	0
1	1246977	1247304	328	ENSG00000127054	CPSF3L	exon_number 17	0	0	0
1	1246981	1247304	324	ENSG00000127054	CPSF3L	exon_number 15	0	0	0
1	1246986	1247304	319	ENSG00000127054	CPSF3L	exon_number 14	0	0	0
1	1246986	1247304	319	ENSG00000127054	CPSF3L	exon_number 19	0	0	0
1	1247203	1247304	102	ENSG00000127054	CPSF3L	exon_number 18	0	0	0
1	1247398	1247527	130	ENSG00000127054	CPSF3L	exon_number 16	0	0	0
1	1247398	1247527	130	ENSG00000127054	CPSF3L	exon_number 13	0	0	0
1	1247606	1247748	143	ENSG00000127054	CPSF3L	exon_number 12	0	1	0
1	1247820	1247881	62	ENSG00000127054	CPSF3L	exon_number 11	0	0	0
1	1247973	1248080	108	ENSG00000127054	CPSF3L	exon_number 10	0	1	0
1	1248167	1248329	163	ENSG00000127054	CPSF3L	exon_number 9	0	0	0
1	1248415	1248504	90	ENSG00000127054	CPSF3L	exon_number 8	0	0	0
1	1248889	1248972	84	ENSG00000127054	CPSF3L	exon_number 7	0	0	0
1	1249112	1249485	374	ENSG00000127054	CPSF3L	exon_number 6	0	0	0
1	1249681	1249745	65	ENSG00000127054	CPSF3L	exon_number 5	0	0	0
1	1250204	1250342	139	ENSG00000127054	CPSF3L	exon_number 4	0	0	0
1	1250784	1250818	35	ENSG00000127054	CPSF3L	exon_number 3	2	2	0
1	1250900	1250998	99	ENSG00000127054	CPSF3L	exon_number 2	10	9	10
1	1259961	1260071	111	ENSG00000127054	CPSF3L	exon_number 1	0	0	0
1	1260147	1260482	336	ENSG00000224051	GLTPD1	exon_number 1	0	0	0
1	1262216	1262412	197	ENSG00000224051	GLTPD1	exon_number 2	0	0	0
1	1262621	1264277	1657	ENSG00000224051	GLTPD1	exon_number 3	2	0	0
1	1266694	1266916	223	ENSG00000169962	TAS1R3	exon_number 1	0	0	0
1	1267018	1267318	301	ENSG00000169962	TAS1R3	exon_number 2	0	0	0
1	1267404	1268186	783	ENSG00000169962	TAS1R3	exon_number 3	0	0	0
1	1268301	1268504	204	ENSG00000169962	TAS1R3	exon_number 4	0	0	0
1	1268639	1268759	121	ENSG00000169962	TAS1R3	exon_number 5	0	0	0
1	1268886	1270686	1801	ENSG00000169962	TAS1R3	exon_number 6	0	0	0
1	1270656	1271895	1240	ENSG00000107404	DVL1	exon_number 15	0	0	0
1	1273357	1273563	207	ENSG00000107404	DVL1	exon_number 14	0	0	0
1	1273649	1273816	168	ENSG00000107404	DVL1	exon_number 13	0	0	0
1	1273902	1274033	132	ENSG00000107404	DVL1	exon_number 12	0	0	0
1	1274667	1274819	153	ENSG00000107404	DVL1	exon_number 11	0	0	0
1	1274962	1275029	68	ENSG00000107404	DVL1	exon_number 10	0	0	0
1	1275116	1275192	77	ENSG00000107404	DVL1	exon_number 9	0	0	0
1	1275418	1275557	140	ENSG00000107404	DVL1	exon_number 8	0	0	0
1	1275627	1275696	70	ENSG00000107404	DVL1	exon_number 7	0	0	0
1	1275790	1275883	94	ENSG00000107404	DVL1	exon_number 6	0	0	0
1	1277047	1277185	139	ENSG00000107404	DVL1	exon_number 5	0	0	0
1	1277433	1277536	104	ENSG00000107404	DVL1	exon_number 4	0	0	0
1	1277743	1277864	122	ENSG00000107404	DVL1	exon_number 3	0	0	0
1	1278069	1278138	70	ENSG00000107404	DVL1	exon_number 2	0	0	0
1	1284276	1284492	217	ENSG00000107404	DVL1	exon_number 1	45	54	33
1	1288071	1289009	939	ENSG00000162576	MXRA8	exon_number 10	0	2	0
1	1288072	1289009	938	ENSG00000162576	MXRA8	exon_number 9	0	2	0
1	1289228	1289308	81	ENSG00000162576	MXRA8	exon_number 8	0	0	0
1	1289410	1289486	77	ENSG00000162576	MXRA8	exon_number 7	0	0	0
1	1289573	1289612	40	ENSG00000162576	MXRA8	exon_number 6	0	0	0
1	1289734	1289889	156	ENSG00000162576	MXRA8	exon_number 5	0	0	0
1	1290062	1290532	471	ENSG00000162576	MXRA8	exon_number 4	0	0	0
1	1290624	1290725	102	ENSG00000162576	MXRA8	exon_number 3	0	0	0
1	1292061	1292084	24	ENSG00000162576	MXRA8	exon_number 2	0	0	0
1	1293836	1293915	80	ENSG00000162576	MXRA8	exon_number 1	0	0	0
1	1309110	1309282	173	ENSG00000175756	AURKAIP1	exon_number 3	0	0	0
1	1309110	1309282	173	ENSG00000175756	AURKAIP1	exon_number 4	0	0	0
1	1309380	1309825	446	ENSG00000175756	AURKAIP1	exon_number 2	0	0	0
1	1310085	1310537	453	ENSG00000175756	AURKAIP1	exon_number 1	0	0	0
1	1321862	1322962	1101	ENSG00000221978	CCNL2	exon_number 10	0	0	0
1	1321875	1322962	1088	ENSG00000221978	CCNL2	exon_number 11	0	0	0
1	1323157	1323249	93	ENSG00000221978	CCNL2	exon_number 9	0	0	0
1	1323334	1323445	112	ENSG00000221978	CCNL2	exon_number 8	0	0	0
1	1325610	1325751	142	ENSG00000221978	CCNL2	exon_number 7	0	0	0
1	1325839	1325943	105	ENSG00000221978	CCNL2	exon_number 6	0	1	0
1	1326146	1326245	100	ENSG00000221978	CCNL2	exon_number 5	0	1	0
1	1328059	1328183	125	ENSG00000221978	CCNL2	exon_number 4	75	63	66
1	1328776	1328840	65	ENSG00000221978	CCNL2	exon_number 3	2	2	1
1	1330774	1330917	144	ENSG00000221978	CCNL2	exon_number 2	0	0	0
1	1333613	1333684	72	ENSG00000221978	CCNL2	exon_number 1	0	0	0
1	1334902	1335069	168	ENSG00000224870	RP4-758J18.2	exon_number 1	0	0	0
1	1335538	1335683	146	ENSG00000224870	RP4-758J18.2	exon_number 2	0	0	0
1	1335985	1336467	483	ENSG00000224870	RP4-758J18.2	exon_number 3	0	0	0
1	1337288	1337636	349	ENSG00000242485	MRPL20	exon_number 4	0	0	0
1	1337562	1337981	420	ENSG00000242485	MRPL20	exon_number 3	0	0	0
1	1341189	1341266	78	ENSG00000242485	MRPL20	exon_number 2	0	0	0
1	1342289	1342378	90	ENSG00000242485	MRPL20	exon_number 1	0	0	0
1	1353800	1354929	1130	ENSG00000235098	ANKRD65	exon_number 3	0	0	0
1	1353804	1354929	1126	ENSG00000235098	ANKRD65	exon_number 4	0	0	0
1	1354518	1354929	412	ENSG00000235098	ANKRD65	exon_number 2	0	0	0
1	1356177	1356640	464	ENSG00000235098	ANKRD65	exon_number 1	0	0	0
1	1361508	1361765	258	ENSG00000205116	TMEM88B	exon_number 1	0	0	0
1	1362934	1363167	234	ENSG00000205116	TMEM88B	exon_number 2	0	0	0
1	1370241	1370526	286	ENSG00000179403	VWA1	exon_number 1	0	0	0
1	1372187	1372557	371	ENSG00000179403	VWA1	exon_number 2	0	0	0
1	1374461	1376145	1685	ENSG00000179403	VWA1	exon_number 3	0	0	0
1	1385069	1386138	1070	ENSG00000215915	ATAD3C	exon_number 1	0	0	0
1	1386061	1386138	78	ENSG00000215915	ATAD3C	exon_number 2	0	0	0
1	1387426	1387502	77	ENSG00000215915	ATAD3C	exon_number 3	0	0	0
1	1387745	1387814	70	ENSG00000215915	ATAD3C	exon_number 4	0	0	0
1	1390840	1390899	60	ENSG00000215915	ATAD3C	exon_number 5	0	0	0
1	1391171	1391296	126	ENSG00000215915	ATAD3C	exon_number 6	0	0	0
1	1391605	1391729	125	ENSG00000215915	ATAD3C	exon_number 7	0	0	0
1	1392509	1392560	52	ENSG00000215915	ATAD3C	exon_number 8	0	0	0
1	1394541	1394611	71	ENSG00000215915	ATAD3C	exon_number 9	0	0	0
1	1396130	1396297	168	ENSG00000215915	ATAD3C	exon_number 10	0	0	0
1	1397980	1398088	109	ENSG00000215915	ATAD3C	exon_number 11	0	0	0
1	1403764	1405538	1775	ENSG00000215915	ATAD3C	exon_number 12	0	0	0
1	1407143	1407469	327	ENSG00000160072	ATAD3B	exon_number 1	0	0	0
1	1412654	1412730	77	ENSG00000160072	ATAD3B	exon_number 2	0	0	0
1	1414024	1414125	102	ENSG00000160072	ATAD3B	exon_number 3	0	0	0
1	1414429	1414488	60	ENSG00000160072	ATAD3B	exon_number 4	0	0	0
1	1416247	1416316	70	ENSG00000160072	ATAD3B	exon_number 5	0	0	0
1	1417518	1417683	166	ENSG00000160072	ATAD3B	exon_number 6	0	0	0
1	1417925	1418042	118	ENSG00000160072	ATAD3B	exon_number 7	0	0	0
1	1418427	1418486	60	ENSG00000160072	ATAD3B	exon_number 8	0	0	0
1	1421162	1421218	57	ENSG00000160072	ATAD3B	exon_number 9	0	0	0
1	1421490	1421615	126	ENSG00000160072	ATAD3B	exon_number 10	0	0	0
1	1421924	1422048	125	ENSG00000160072	ATAD3B	exon_number 11	0	0	0
1	1423243	1423294	52	ENSG00000160072	ATAD3B	exon_number 12	0	0	0
1	1424584	1424654	71	ENSG00000160072	ATAD3B	exon_number 13	0	0	0
1	1425637	1425804	168	ENSG00000160072	ATAD3B	exon_number 14	0	0	0
1	1425943	1426051	109	ENSG00000160072	ATAD3B	exon_number 15	0	0	0
1	1430865	1431582	718	ENSG00000160072	ATAD3B	exon_number 16	0	0	0
1	1447531	1447853	323	ENSG00000197785	ATAD3A	exon_number 1	0	0	0
1	1451392	1451468	77	ENSG00000197785	ATAD3A	exon_number 2	0	0	0
1	1452547	1452792	246	ENSG00000197785	ATAD3A	exon_number 3	0	0	0
1	1453096	1453155	60	ENSG00000197785	ATAD3A	exon_number 4	0	0	0
1	1454301	1454370	70	ENSG00000197785	ATAD3A	exon_number 5	0	0	0
1	1455521	1455686	166	ENSG00000197785	ATAD3A	exon_number 6	0	0	0
1	1455928	1455997	70	ENSG00000197785	ATAD3A	exon_number 7	0	0	0
1	1458124	1458279	156	ENSG00000197785	ATAD3A	exon_number 8	0	0	0
1	1458891	1458947	57	ENSG00000197785	ATAD3A	exon_number 9	0	0	0
1	1459219	1459344	126	ENSG00000197785	ATAD3A	exon_number 10	0	0	0
1	1459653	1459777	125	ENSG00000197785	ATAD3A	exon_number 11	0	0	0
1	1460620	1460671	52	ENSG00000197785	ATAD3A	exon_number 12	0	0	0
1	1461841	1461911	71	ENSG00000197785	ATAD3A	exon_number 13	0	0	0
1	1463075	1463242	168	ENSG00000197785	ATAD3A	exon_number 14	0	0	0
1	1464603	1464711	109	ENSG00000197785	ATAD3A	exon_number 15	0	0	0
1	1469306	1470065	760	ENSG00000197785	ATAD3A	exon_number 16	0	0	0
1	1470554	1470887	334	ENSG00000205090	TMEM240	exon_number 4	9	11	9
1	1470587	1470887	301	ENSG00000205090	TMEM240	exon_number 5	9	11	9
1	1470969	1471177	209	ENSG00000205090	TMEM240	exon_number 3	19	30	23
1	1475064	1475170	107	ENSG00000205090	TMEM240	exon_number 2	8	13	18
1	1475670	1475737	68	ENSG00000205090	TMEM240	exon_number 1	28	26	26
1	1477053	1477547	495	ENSG00000160075	SSU72	exon_number 5	0	0	0
1	1479249	1479367	119	ENSG00000160075	SSU72	exon_number 4	0	0	0
1	1480243	1480382	140	ENSG00000160075	SSU72	exon_number 3	0	0	0
1	1497725	1500296	2572	ENSG00000160075	SSU72	exon_number 2	0	0	0
1	1509858	1510249	392	ENSG00000160075	SSU72	exon_number 1	0	0	0
1	1510355	1511373	1019	ENSG00000215014	AL645728.1	exon_number 1	0	0	0
1	1533392	1535476	2085	ENSG00000228594	C1orf233	exon_number 1	10	11	2
1	1550795	1551013	219	ENSG00000197530	MIB2	exon_number 1	0	0	0
1	1551888	1551994	107	ENSG00000197530	MIB2	exon_number 2	0	0	0
1	1558769	1559079	311	ENSG00000197530	MIB2	exon_number 3	0	0	0
1	1559154	1559325	172	ENSG00000197530	MIB2	exon_number 4	0	0	0
1	1560175	1560281	107	ENSG00000197530	MIB2	exon_number 5	0	0	0
1	1560371	1560565	195	ENSG00000197530	MIB2	exon_number 6	0	0	0
1	1560666	1560808	143	ENSG00000197530	MIB2	exon_number 7	0	0	0
1	1560926	1561033	108	ENSG00000197530	MIB2	exon_number 8	0	0	0
1	1562030	1562134	105	ENSG00000197530	MIB2	exon_number 9	0	0	0
1	1562217	1562379	163	ENSG00000197530	MIB2	exon_number 10	0	0	0
1	1562454	1562587	134	ENSG00000197530	MIB2	exon_number 11	0	0	0
1	1562676	1562824	149	ENSG00000197530	MIB2	exon_number 12	0	1	0
1	1563053	1563209	157	ENSG00000197530	MIB2	exon_number 13	0	1	0
1	1563399	1563559	161	ENSG00000197530	MIB2	exon_number 14	0	0	0
1	1563653	1563779	127	ENSG00000197530	MIB2	exon_number 15	0	0	0
1	1563869	1564102	234	ENSG00000197530	MIB2	exon_number 16	0	0	0
1	1564513	1564691	179	ENSG00000197530	MIB2	exon_number 17	0	0	0
1	1564765	1564946	182	ENSG00000197530	MIB2	exon_number 18	0	0	0
1	1565019	1565084	66	ENSG00000197530	MIB2	exon_number 19	0	0	0
1	1565672	1565985	314	ENSG00000197530	MIB2	exon_number 20	2	2	3
1	1567474	1567753	280	ENSG00000189409	MMP23B	exon_number 1	0	0	0
1	1568089	1568292	204	ENSG00000189409	MMP23B	exon_number 2	0	0	0
1	1568360	1568499	140	ENSG00000189409	MMP23B	exon_number 3	0	0	0
1	1568567	1568734	168	ENSG00000189409	MMP23B	exon_number 4	0	0	0
1	1569127	1569291	165	ENSG00000189409	MMP23B	exon_number 5	0	0	0
1	1569368	1569478	111	ENSG00000189409	MMP23B	exon_number 6	0	0	0
1	1569581	1569707	127	ENSG00000189409	MMP23B	exon_number 7	0	0	0
1	1569827	1570030	204	ENSG00000189409	MMP23B	exon_number 8	0	0	0
1	1570603	1571218	616	ENSG00000248333	CDK11B	exon_number 15	0	0	0
1	1571100	1571218	119	ENSG00000248333	CDK11B	exon_number 21	0	0	0
1	1571100	1571218	119	ENSG00000248333	CDK11B	exon_number 20	0	0	0
1	1571299	1571488	190	ENSG00000248333	CDK11B	exon_number 14	0	0	0
1	1571299	1571488	190	ENSG00000248333	CDK11B	exon_number 19	0	0	0
1	1571695	1571843	149	ENSG00000248333	CDK11B	exon_number 13	0	0	0
1	1571695	1571843	149	ENSG00000248333	CDK11B	exon_number 18	0	0	0
1	1572044	1572160	117	ENSG00000248333	CDK11B	exon_number 12	0	0	0
1	1572044	1572160	117	ENSG00000248333	CDK11B	exon_number 17	0	0	0
1	1572259	1572366	108	ENSG00000248333	CDK11B	exon_number 11	0	0	0
1	1572259	1572366	108	ENSG00000248333	CDK11B	exon_number 16	0	0	0
1	1572443	1572564	122	ENSG00000248333	CDK11B	exon_number 10	0	0	0
1	1572770	1572875	106	ENSG00000248333	CDK11B	exon_number 9	0	0	0
1	1573124	1573245	122	ENSG00000248333	CDK11B	exon_number 8	0	0	0
1	1573862	1573952	91	ENSG00000248333	CDK11B	exon_number 7	0	0	0
1	1575638	1575813	176	ENSG00000248333	CDK11B	exon_number 6	0	0	0
1	1576409	1576474	66	ENSG00000248333	CDK11B	exon_number 5	0	0	0
1	1577023	1577181	159	ENSG00000248333	CDK11B	exon_number 4	0	0	0
1	1577267	1577362	96	ENSG00000248333	CDK11B	exon_number 3	0	0	0
1	1577747	1577869	123	ENSG00000248333	CDK11B	exon_number 2	0	1	0
1	1580487	1580623	137	ENSG00000248333	CDK11B	exon_number 1	0	0	0
1	1592939	1597458	4520	ENSG00000189339	SLC35E2B	exon_number 10	0	4	0
1	1592940	1597458	4519	ENSG00000189339	SLC35E2B	exon_number 9	0	4	0
1	1599766	1599911	146	ENSG00000189339	SLC35E2B	exon_number 8	0	0	0
1	1601103	1601175	73	ENSG00000189339	SLC35E2B	exon_number 7	0	0	0
1	1601537	1601590	54	ENSG00000189339	SLC35E2B	exon_number 6	0	0	0
1	1602948	1603068	121	ENSG00000189339	SLC35E2B	exon_number 5	0	0	0
1	1606902	1607029	128	ENSG00000189339	SLC35E2B	exon_number 4	0	0	0
1	1607503	1607638	136	ENSG00000189339	SLC35E2B	exon_number 3	0	0	0
1	1607817	1608285	469	ENSG00000189339	SLC35E2B	exon_number 2	0	0	0
1	1623888	1624083	196	ENSG00000189339	SLC35E2B	exon_number 1	0	0	0
1	1634169	1634438	270	ENSG00000008128	CDK11A	exon_number 19	0	0	0
1	1634320	1634438	119	ENSG00000008128	CDK11A	exon_number 20	0	0	0
1	1634519	1634708	190	ENSG00000008128	CDK11A	exon_number 18	0	0	0
1	1634915	1635063	149	ENSG00000008128	CDK11A	exon_number 17	0	0	0
1	1635263	1635379	117	ENSG00000008128	CDK11A	exon_number 16	0	0	0
1	1635478	1635585	108	ENSG00000008128	CDK11A	exon_number 15	0	0	0
1	1635662	1635783	122	ENSG00000008128	CDK11A	exon_number 14	0	0	0
1	1635989	1636094	106	ENSG00000008128	CDK11A	exon_number 13	0	0	0
1	1636343	1636464	122	ENSG00000008128	CDK11A	exon_number 12	0	0	0
1	1637078	1637171	94	ENSG00000008128	CDK11A	exon_number 11	0	0	0
1	1638848	1639023	176	ENSG00000008128	CDK11A	exon_number 10	0	0	0
1	1639619	1639684	66	ENSG00000008128	CDK11A	exon_number 9	0	0	0
1	1640233	1640391	159	ENSG00000008128	CDK11A	exon_number 8	0	0	0
1	1640477	1640572	96	ENSG00000008128	CDK11A	exon_number 7	0	0	0
1	1640957	1641079	123	ENSG00000008128	CDK11A	exon_number 6	0	0	0
1	1643703	1643839	137	ENSG00000008128	CDK11A	exon_number 5	0	0	0
1	1647785	1647917	133	ENSG00000008128	CDK11A	exon_number 4	0	0	0
1	1650767	1650894	128	ENSG00000008128	CDK11A	exon_number 3	0	0	0
1	1653035	1653150	116	ENSG00000008128	CDK11A	exon_number 2	0	0	0
1	1654027	1654270	244	ENSG00000008128	CDK11A	exon_number 1	22	23	14
1	1656277	1656861	585	ENSG00000215790	SLC35E2	exon_number 7	0	1	0
1	1656853	1656861	9	ENSG00000215790	SLC35E2	exon_number 6	0	0	0
1	1666129	1666274	146	ENSG00000215790	SLC35E2	exon_number 5	0	0	0
1	1669760	1669887	128	ENSG00000215790	SLC35E2	exon_number 4	0	0	0
1	1670361	1670496	136	ENSG00000215790	SLC35E2	exon_number 3	0	0	0
1	1670675	1671143	469	ENSG00000215790	SLC35E2	exon_number 2	0	0	0
1	1677163	1677358	196	ENSG00000215790	SLC35E2	exon_number 1	0	0	0
1	1682671	1684499	1829	ENSG00000008130	NADK	exon_number 12	0	4	0
1	1682671	1684499	1829	ENSG00000008130	NADK	exon_number 14	0	4	0
1	1683910	1684499	590	ENSG00000008130	NADK	exon_number 10	0	2	0
1	1685006	1685088	83	ENSG00000008130	NADK	exon_number 11	0	0	0
1	1685006	1685088	83	ENSG00000008130	NADK	exon_number 13	0	0	0
1	1685006	1685088	83	ENSG00000008130	NADK	exon_number 9	0	0	0
1	1685490	1685647	158	ENSG00000008130	NADK	exon_number 8	0	0	0
1	1685723	1685822	100	ENSG00000008130	NADK	exon_number 7	0	0	0
1	1685983	1686137	155	ENSG00000008130	NADK	exon_number 6	0	0	0
1	1686813	1686915	103	ENSG00000008130	NADK	exon_number 5	0	0	0
1	1687697	1687782	86	ENSG00000008130	NADK	exon_number 4	0	0	0
1	1687942	1688047	106	ENSG00000008130	NADK	exon_number 3	0	0	0
1	1688218	1688321	104	ENSG00000008130	NADK	exon_number 2	0	0	0
1	1688620	1688707	88	ENSG00000008130	NADK	exon_number 1	0	0	0
1	1716729	1718492	1764	ENSG00000078369	GNB1	exon_number 12	197	209	189
1	1718761	1718876	116	ENSG00000078369	GNB1	exon_number 11	5	4	6
1	1720492	1720708	217	ENSG00000078369	GNB1	exon_number 10	0	0	0
1	1721834	1722035	202	ENSG00000078369	GNB1	exon_number 9	15	14	23
1	1722004	1722035	32	ENSG00000078369	GNB1	exon_number 8	3	4	8
1	1724684	1724750	67	ENSG00000078369	GNB1	exon_number 7	0	0	0
1	1735858	1736020	163	ENSG00000078369	GNB1	exon_number 6	0	0	0
1	1737914	1737977	64	ENSG00000078369	GNB1	exon_number 5	0	0	0
1	1747195	1747301	107	ENSG00000078369	GNB1	exon_number 4	0	0	0
1	1749276	1749314	39	ENSG00000078369	GNB1	exon_number 3	0	0	0
1	1756836	1756938	103	ENSG00000078369	GNB1	exon_number 2	0	0	0
1	1763671	1763724	54	ENSG00000078369	GNB1	exon_number 1	0	0	0
1	1846266	1846746	481	ENSG00000169885	CALML6	exon_number 1	0	0	0
1	1847124	1847174	51	ENSG00000169885	CALML6	exon_number 2	0	0	0
1	1847880	1848054	175	ENSG00000169885	CALML6	exon_number 3	0	0	0
1	1848191	1848335	145	ENSG00000169885	CALML6	exon_number 4	0	0	0
1	1848413	1848513	101	ENSG00000169885	CALML6	exon_number 5	0	0	0
1	1848586	1848733	148	ENSG00000169885	CALML6	exon_number 6	0	0	0
1	1849029	1849601	573	ENSG00000178821	TMEM52	exon_number 2	0	0	0
1	1849030	1849601	572	ENSG00000178821	TMEM52	exon_number 5	0	0	0
1	1849284	1849510	227	ENSG00000178821	TMEM52	exon_number 3	0	0	0
1	1849692	1850236	545	ENSG00000178821	TMEM52	exon_number 1	0	0	0
1	1849692	1849870	179	ENSG00000178821	TMEM52	exon_number 4	0	0	0
1	1853726	1853827	102	ENSG00000142609	C1orf222	exon_number 21	0	0	0
1	1854424	1854554	131	ENSG00000142609	C1orf222	exon_number 20	0	0	0
1	1854806	1854938	133	ENSG00000142609	C1orf222	exon_number 19	0	0	0
1	1855214	1855368	155	ENSG00000142609	C1orf222	exon_number 18	0	0	0
1	1855830	1855959	130	ENSG00000142609	C1orf222	exon_number 17	0	0	0
1	1857222	1857377	156	ENSG00000142609	C1orf222	exon_number 16	0	0	0
1	1857667	1857786	120	ENSG00000142609	C1orf222	exon_number 15	0	0	0
1	1857896	1857951	56	ENSG00000142609	C1orf222	exon_number 14	0	0	0
1	1858091	1858200	110	ENSG00000142609	C1orf222	exon_number 13	0	0	0
1	1858333	1858467	135	ENSG00000142609	C1orf222	exon_number 12	0	0	0
1	1859046	1859185	140	ENSG00000142609	C1orf222	exon_number 11	0	0	0
1	1860223	1860321	99	ENSG00000142609	C1orf222	exon_number 10	0	0	0
1	1861499	1861775	277	ENSG00000142609	C1orf222	exon_number 9	0	0	0
1	1870294	1870427	134	ENSG00000142609	C1orf222	exon_number 8	0	0	0
1	1871033	1871206	174	ENSG00000142609	C1orf222	exon_number 7	0	0	0
1	1871755	1871842	88	ENSG00000142609	C1orf222	exon_number 6	0	1	0
1	1873467	1873595	129	ENSG00000142609	C1orf222	exon_number 5	0	0	0
1	1875770	1875891	122	ENSG00000142609	C1orf222	exon_number 4	0	0	0
1	1877756	1877878	123	ENSG00000142609	C1orf222	exon_number 3	0	0	0
1	1878429	1878493	65	ENSG00000142609	C1orf222	exon_number 2	0	0	0
1	1887130	1887154	25	ENSG00000142609	C1orf222	exon_number 1	0	0	0
1	1950780	1950930	151	ENSG00000187730	GABRD	exon_number 1	0	0	0
1	1956381	1956493	113	ENSG00000187730	GABRD	exon_number 2	0	0	0
1	1956773	1956840	68	ENSG00000187730	GABRD	exon_number 3	0	0	0
1	1956957	1957177	221	ENSG00000187730	GABRD	exon_number 4	0	0	0
1	1959016	1959098	83	ENSG00000187730	GABRD	exon_number 5	0	1	0
1	1959594	1959731	138	ENSG00000187730	GABRD	exon_number 6	0	0	0
1	1960550	1960705	156	ENSG00000187730	GABRD	exon_number 7	0	0	0
1	1960990	1961201	212	ENSG00000187730	GABRD	exon_number 8	0	0	0
1	1961422	1962192	771	ENSG00000187730	GABRD	exon_number 9	0	0	0
1	1981909	1982140	232	ENSG00000067606	PRKCZ	exon_number 1	0	0	0
1	1986880	1987001	122	ENSG00000067606	PRKCZ	exon_number 2	0	0	0
1	1987923	1988012	90	ENSG00000067606	PRKCZ	exon_number 3	0	0	0
1	1990980	1991030	51	ENSG00000067606	PRKCZ	exon_number 4	0	0	0
1	2066701	2066786	86	ENSG00000067606	PRKCZ	exon_number 5	1	1	2
1	2075649	2075780	132	ENSG00000067606	PRKCZ	exon_number 6	0	0	0
1	2077466	2077547	82	ENSG00000067606	PRKCZ	exon_number 7	0	0	0
1	2080311	2080363	53	ENSG00000067606	PRKCZ	exon_number 8	0	0	0
1	2082229	2082417	189	ENSG00000067606	PRKCZ	exon_number 9	0	0	0
1	2087434	2087531	98	ENSG00000067606	PRKCZ	exon_number 10	0	0	0
1	2100957	2101043	87	ENSG00000067606	PRKCZ	exon_number 11	0	0	0
1	2103494	2103629	136	ENSG00000067606	PRKCZ	exon_number 12	0	0	0
1	2103740	2103827	88	ENSG00000067606	PRKCZ	exon_number 13	0	0	0
1	2105336	2105455	120	ENSG00000067606	PRKCZ	exon_number 14	0	0	0
1	2106193	2106272	80	ENSG00000067606	PRKCZ	exon_number 15	0	0	0
1	2106663	2106752	90	ENSG00000067606	PRKCZ	exon_number 16	0	0	0
1	2115917	2116952	1036	ENSG00000162585	C1orf86	exon_number 8	0	0	0
1	2116022	2116137	116	ENSG00000067606	PRKCZ	exon_number 17	0	0	0
1	2116361	2116834	474	ENSG00000067606	PRKCZ	exon_number 18	0	0	0
1	2116614	2116952	339	ENSG00000162585	C1orf86	exon_number 4	0	0	0
1	2117443	2117688	246	ENSG00000162585	C1orf86	exon_number 7	0	0	0
1	2118277	2118645	369	ENSG00000162585	C1orf86	exon_number 6	0	0	0
1	2120987	2121220	234	ENSG00000162585	C1orf86	exon_number 3	0	0	0
1	2120990	2121220	231	ENSG00000162585	C1orf86	exon_number 5	0	0	0
1	2121237	2123179	1943	ENSG00000269554	AL590822.2	exon_number 1	0	0	0
1	2125078	2125349	272	ENSG00000162585	C1orf86	exon_number 2	0	0	0
1	2126127	2126180	54	ENSG00000162585	C1orf86	exon_number 1	0	0	0
1	2143360	2145620	2261	ENSG00000203301	AL590822.1	exon_number 1	25	32	13
1	2160134	2161174	1041	ENSG00000157933	SKI	exon_number 1	248	229	213
1	2234417	2234542	126	ENSG00000157933	SKI	exon_number 2	0	0	0
1	2234724	2234839	116	ENSG00000157933	SKI	exon_number 3	0	0	0
1	2235279	2235541	263	ENSG00000157933	SKI	exon_number 4	0	0	0
1	2235732	2236024	293	ENSG00000157933	SKI	exon_number 5	0	0	0
1	2237459	2237689	231	ENSG00000157933	SKI	exon_number 6	0	0	1
1	2238016	2241558	3543	ENSG00000157933	SKI	exon_number 7	35	24	15
1	2252692	2253018	327	ENSG00000116151	MORN1	exon_number 14	0	0	0
1	2255536	2255582	47	ENSG00000116151	MORN1	exon_number 13	0	0	0
1	2258581	2259042	462	ENSG00000269753	AL589739.1	exon_number 1	0	0	0
1	2267908	2267987	80	ENSG00000116151	MORN1	exon_number 12	0	0	0
1	2268156	2268289	134	ENSG00000116151	MORN1	exon_number 11	0	0	0
1	2288871	2289037	167	ENSG00000116151	MORN1	exon_number 10	0	0	0
1	2290031	2290154	124	ENSG00000116151	MORN1	exon_number 9	0	0	0
1	2303920	2304030	111	ENSG00000116151	MORN1	exon_number 8	0	0	0
1	2305900	2305996	97	ENSG00000116151	MORN1	exon_number 7	0	0	0
1	2310430	2310666	237	ENSG00000116151	MORN1	exon_number 5	0	0	0
1	2316417	2316504	88	ENSG00000116151	MORN1	exon_number 6	0	0	0
1	2316417	2316504	88	ENSG00000116151	MORN1	exon_number 4	0	0	0
1	2317246	2317336	91	ENSG00000116151	MORN1	exon_number 3	0	0	0
1	2318858	2318968	111	ENSG00000116151	MORN1	exon_number 2	0	0	0
1	2319678	2319776	99	ENSG00000116151	MORN1	exon_number 1	0	0	0
1	2323267	2323397	131	ENSG00000157916	RER1	exon_number 1	0	0	0
1	2327047	2327087	41	ENSG00000157916	RER1	exon_number 2	0	0	0
1	2327223	2327310	88	ENSG00000157916	RER1	exon_number 3	0	0	0
1	2328555	2328659	105	ENSG00000157916	RER1	exon_number 4	0	0	0
1	2330854	2330953	100	ENSG00000157916	RER1	exon_number 5	0	0	0
1	2332296	2332374	79	ENSG00000157916	RER1	exon_number 6	0	0	0
1	2333646	2333781	136	ENSG00000157916	RER1	exon_number 7	0	0	0
1	2334474	2334503	30	ENSG00000157916	RER1	exon_number 8	0	0	0
1	2336236	2337273	1038	ENSG00000157911	PEX10	exon_number 6	0	0	0
1	2337923	2338058	136	ENSG00000157911	PEX10	exon_number 5	0	0	0
1	2338159	2338394	236	ENSG00000157911	PEX10	exon_number 4	0	0	0
1	2339891	2340297	407	ENSG00000157911	PEX10	exon_number 3	0	0	0
1	2341810	2341890	81	ENSG00000157911	PEX10	exon_number 2	0	0	0
1	2343830	2343969	140	ENSG00000157911	PEX10	exon_number 1	0	1	0
1	2357419	2357476	58	ENSG00000149527	PLCH2	exon_number 1	0	0	0
1	2361777	2362068	292	ENSG00000149527	PLCH2	exon_number 2	0	0	0
1	2409915	2410061	147	ENSG00000149527	PLCH2	exon_number 3	0	0	0
1	2411173	2411243	71	ENSG00000149527	PLCH2	exon_number 4	0	0	0
1	2415887	2416057	171	ENSG00000149527	PLCH2	exon_number 5	0	0	0
1	2418346	2418439	94	ENSG00000149527	PLCH2	exon_number 6	6	5	3
1	2418612	2418815	204	ENSG00000149527	PLCH2	exon_number 7	26	21	27
1	2419037	2419157	121	ENSG00000149527	PLCH2	exon_number 8	2	0	0
1	2420646	2420817	172	ENSG00000149527	PLCH2	exon_number 9	0	0	0
1	2421199	2421306	108	ENSG00000149527	PLCH2	exon_number 10	0	0	0
1	2422631	2422774	144	ENSG00000149527	PLCH2	exon_number 11	0	0	0
1	2426295	2426387	93	ENSG00000149527	PLCH2	exon_number 12	0	0	0
1	2426927	2427009	83	ENSG00000149527	PLCH2	exon_number 13	0	0	0
1	2428046	2428143	98	ENSG00000149527	PLCH2	exon_number 14	0	0	0
1	2428267	2428449	183	ENSG00000149527	PLCH2	exon_number 15	0	0	0
1	2428941	2429048	108	ENSG00000149527	PLCH2	exon_number 16	0	0	0
1	2429962	2430086	125	ENSG00000149527	PLCH2	exon_number 17	0	0	0
1	2430183	2430267	85	ENSG00000149527	PLCH2	exon_number 18	0	0	0
1	2430523	2430669	147	ENSG00000149527	PLCH2	exon_number 19	0	0	0
1	2431080	2431159	80	ENSG00000149527	PLCH2	exon_number 20	0	0	0
1	2433551	2434349	799	ENSG00000149527	PLCH2	exon_number 21	0	0	0
1	2435056	2436965	1910	ENSG00000149527	PLCH2	exon_number 22	0	0	0
1	2439972	2440499	528	ENSG00000157881	PANK4	exon_number 19	0	0	0
1	2441301	2441369	69	ENSG00000157881	PANK4	exon_number 18	0	0	0
1	2441496	2441596	101	ENSG00000157881	PANK4	exon_number 17	0	0	0
1	2442117	2442221	105	ENSG00000157881	PANK4	exon_number 16	38	43	39
1	2442777	2442826	50	ENSG00000157881	PANK4	exon_number 15	0	0	0
1	2443067	2443122	56	ENSG00000157881	PANK4	exon_number 14	0	0	0
1	2444327	2444478	152	ENSG00000157881	PANK4	exon_number 13	0	0	0
1	2445441	2445528	88	ENSG00000157881	PANK4	exon_number 12	0	0	0
1	2445793	2445905	113	ENSG00000157881	PANK4	exon_number 11	0	0	0
1	2447001	2447156	156	ENSG00000157881	PANK4	exon_number 10	0	0	0
1	2449603	2449703	101	ENSG00000157881	PANK4	exon_number 9	0	0	0
1	2449955	2450036	82	ENSG00000157881	PANK4	exon_number 8	0	0	0
1	2450582	2450763	182	ENSG00000157881	PANK4	exon_number 7	0	0	0
1	2451240	2451393	154	ENSG00000157881	PANK4	exon_number 6	0	0	0
1	2451761	2451853	93	ENSG00000157881	PANK4	exon_number 5	0	0	0
1	2452162	2452345	184	ENSG00000157881	PANK4	exon_number 4	0	0	0
1	2452540	2452754	215	ENSG00000157881	PANK4	exon_number 3	0	0	0
1	2453157	2453239	83	ENSG00000157881	PANK4	exon_number 2	0	0	0
1	2457903	2458039	137	ENSG00000157881	PANK4	exon_number 1	7	14	13
1	2460184	2461188	1005	ENSG00000197921	HES5	exon_number 3	20	22	13
1	2461285	2461450	166	ENSG00000197921	HES5	exon_number 2	46	54	35
1	2461550	2461684	135	ENSG00000197921	HES5	exon_number 1	15	26	10
1	2487078	2487106	29	ENSG00000157873	TNFRSF14	exon_number 1	0	0	0
1	2488024	2488172	149	ENSG00000157873	TNFRSF14	exon_number 2	0	0	0
1	2489165	2489273	109	ENSG00000157873	TNFRSF14	exon_number 3	0	0	0
1	2489782	2489907	126	ENSG00000157873	TNFRSF14	exon_number 4	0	0	0
1	2491262	2491417	156	ENSG00000157873	TNFRSF14	exon_number 5	0	0	0
1	2492063	2492153	91	ENSG00000157873	TNFRSF14	exon_number 6	0	0	0
1	2492933	2493157	225	ENSG00000157873	TNFRSF14	exon_number 7	0	0	0
1	2494587	2495268	682	ENSG00000157873	TNFRSF14	exon_number 8	0	0	0
1	2518214	2518387	174	ENSG00000157870	FAM213B	exon_number 1	0	0	0
1	2518530	2518734	205	ENSG00000157870	FAM213B	exon_number 2	0	0	0
1	2519180	2519231	52	ENSG00000157870	FAM213B	exon_number 3	0	0	0
1	2519775	2519892	118	ENSG00000157870	FAM213B	exon_number 4	0	0	0
1	2519969	2520064	96	ENSG00000157870	FAM213B	exon_number 5	0	0	0
1	2520361	2520479	119	ENSG00000157870	FAM213B	exon_number 6	0	0	0
1	2520849	2522907	2059	ENSG00000157870	FAM213B	exon_number 7	0	0	0
1	2522078	2522528	451	ENSG00000142606	MMEL1	exon_number 3	0	0	0
1	2522081	2522528	448	ENSG00000142606	MMEL1	exon_number 24	0	0	0
1	2522365	2522528	164	ENSG00000142606	MMEL1	exon_number 19	0	0	0
1	2522996	2523072	77	ENSG00000142606	MMEL1	exon_number 2	0	0	0
1	2522996	2523072	77	ENSG00000142606	MMEL1	exon_number 23	0	0	0
1	2522996	2523072	77	ENSG00000142606	MMEL1	exon_number 18	0	0	0
1	2523371	2523466	96	ENSG00000142606	MMEL1	exon_number 22	0	0	0
1	2523371	2523466	96	ENSG00000142606	MMEL1	exon_number 17	0	0	0
1	2524094	2524117	24	ENSG00000142606	MMEL1	exon_number 1	0	0	0
1	2524094	2524159	66	ENSG00000142606	MMEL1	exon_number 21	0	0	0
1	2524094	2524159	66	ENSG00000142606	MMEL1	exon_number 16	0	0	0
1	2524272	2524405	134	ENSG00000142606	MMEL1	exon_number 20	0	0	0
1	2524272	2524405	134	ENSG00000142606	MMEL1	exon_number 15	0	0	0
1	2525253	2525372	120	ENSG00000142606	MMEL1	exon_number 14	0	0	0
1	2525824	2525882	59	ENSG00000142606	MMEL1	exon_number 13	0	0	0
1	2526229	2526332	104	ENSG00000142606	MMEL1	exon_number 12	0	0	0
1	2526715	2526798	84	ENSG00000142606	MMEL1	exon_number 11	0	0	0
1	2527448	2527546	99	ENSG00000142606	MMEL1	exon_number 10	0	0	0
1	2528000	2528128	129	ENSG00000142606	MMEL1	exon_number 9	0	0	0
1	2529646	2529739	94	ENSG00000142606	MMEL1	exon_number 8	0	0	0
1	2530093	2530229	137	ENSG00000142606	MMEL1	exon_number 7	0	0	0
1	2535323	2535412	90	ENSG00000142606	MMEL1	exon_number 6	0	0	0
1	2540833	2540858	26	ENSG00000142606	MMEL1	exon_number 5	0	0	0
1	2541109	2541270	162	ENSG00000142606	MMEL1	exon_number 4	0	0	0
1	2567415	2568003	589	ENSG00000215912	TTC34	exon_number 9	0	0	0
1	2571539	2571599	61	ENSG00000215912	TTC34	exon_number 8	0	0	0
1	2572773	2573334	562	ENSG00000215912	TTC34	exon_number 7	0	0	0
1	2575703	2575917	215	ENSG00000215912	TTC34	exon_number 6	0	0	0
1	2576732	2577002	271	ENSG00000215912	TTC34	exon_number 5	0	0	0
1	2700154	2700320	167	ENSG00000215912	TTC34	exon_number 4	0	0	0
1	2702384	2702497	114	ENSG00000215912	TTC34	exon_number 3	0	0	0
1	2704046	2704271	226	ENSG00000215912	TTC34	exon_number 2	0	0	0
1	2706068	2706236	169	ENSG00000215912	TTC34	exon_number 1	0	0	0
1	2938046	2939465	1420	ENSG00000169717	ACTRT2	exon_number 1	0	0	0
1	2985732	2985860	129	ENSG00000142611	PRDM16	exon_number 1	50	58	42
1	3102689	3103038	350	ENSG00000142611	PRDM16	exon_number 2	1	4	1
1	3160651	3160701	51	ENSG00000142611	PRDM16	exon_number 3	0	0	0
1	3301713	3301850	138	ENSG00000142611	PRDM16	exon_number 4	0	0	0
1	3311056	3311058	3	ENSG00000142611	PRDM16	exon_number 5	0	0	0
1	3313055	3313157	103	ENSG00000142611	PRDM16	exon_number 6	0	0	0
1	3319355	3319562	208	ENSG00000142611	PRDM16	exon_number 7	0	0	0
1	3321303	3321450	148	ENSG00000142611	PRDM16	exon_number 8	8	6	5
1	3322059	3322212	154	ENSG00000142611	PRDM16	exon_number 9	0	0	0
1	3327948	3329364	1417	ENSG00000142611	PRDM16	exon_number 10	62	69	65
1	3331127	3331211	85	ENSG00000142611	PRDM16	exon_number 11	0	0	0
1	3334392	3334561	170	ENSG00000142611	PRDM16	exon_number 12	0	0	0
1	3335231	3335308	78	ENSG00000142611	PRDM16	exon_number 13	0	0	0
1	3342145	3342314	170	ENSG00000142611	PRDM16	exon_number 14	0	0	0
1	3342615	3342789	175	ENSG00000142611	PRDM16	exon_number 15	0	0	0
1	3347436	3347672	237	ENSG00000142611	PRDM16	exon_number 16	0	0	0
1	3348530	3348704	175	ENSG00000142611	PRDM16	exon_number 17	32	32	34
1	3350241	3355183	4943	ENSG00000142611	PRDM16	exon_number 18	0	0	0
1	3370990	3371375	386	ENSG00000130762	ARHGEF16	exon_number 1	0	0	0
1	3379630	3380236	607	ENSG00000130762	ARHGEF16	exon_number 2	0	0	0
1	3382712	3382757	46	ENSG00000130762	ARHGEF16	exon_number 3	0	0	0
1	3383732	3383901	170	ENSG00000130762	ARHGEF16	exon_number 4	0	0	0
1	3385444	3385500	57	ENSG00000130762	ARHGEF16	exon_number 5	0	0	0
1	3385997	3386157	161	ENSG00000130762	ARHGEF16	exon_number 6	0	0	0
1	3389642	3389794	153	ENSG00000130762	ARHGEF16	exon_number 7	0	0	0
1	3389957	3390086	130	ENSG00000130762	ARHGEF16	exon_number 8	0	0	0
1	3391272	3391346	75	ENSG00000130762	ARHGEF16	exon_number 9	0	0	0
1	3392534	3392626	93	ENSG00000130762	ARHGEF16	exon_number 10	0	0	0
1	3394439	3394590	152	ENSG00000130762	ARHGEF16	exon_number 11	0	0	0
1	3394988	3395176	189	ENSG00000130762	ARHGEF16	exon_number 12	0	0	0
1	3396081	3396154	74	ENSG00000130762	ARHGEF16	exon_number 13	0	0	0
1	3396376	3396477	102	ENSG00000130762	ARHGEF16	exon_number 14	0	0	0
1	3397012	3397677	666	ENSG00000130762	ARHGEF16	exon_number 15	0	0	0
1	3406484	3407153	670	ENSG00000162591	MEGF6	exon_number 30	0	0	0
1	3406490	3407153	664	ENSG00000162591	MEGF6	exon_number 37	0	0	0
1	3407476	3407523	48	ENSG00000162591	MEGF6	exon_number 29	0	0	0
1	3407476	3407523	48	ENSG00000162591	MEGF6	exon_number 36	0	0	0
1	3407489	3407523	35	ENSG00000162591	MEGF6	exon_number 7	0	0	0
1	3409203	3409331	129	ENSG00000162591	MEGF6	exon_number 28	0	0	0
1	3409203	3409331	129	ENSG00000162591	MEGF6	exon_number 35	0	0	0
1	3409203	3409331	129	ENSG00000162591	MEGF6	exon_number 6	0	0	0
1	3410335	3410361	27	ENSG00000162591	MEGF6	exon_number 27	0	0	0
1	3410335	3410463	129	ENSG00000162591	MEGF6	exon_number 34	0	0	0
1	3410560	3410688	129	ENSG00000162591	MEGF6	exon_number 33	0	0	0
1	3410560	3410688	129	ENSG00000162591	MEGF6	exon_number 5	0	0	0
1	3410935	3411063	129	ENSG00000162591	MEGF6	exon_number 26	0	0	0
1	3410935	3411063	129	ENSG00000162591	MEGF6	exon_number 32	0	0	0
1	3410935	3411063	129	ENSG00000162591	MEGF6	exon_number 4	0	0	0
1	3411177	3411305	129	ENSG00000162591	MEGF6	exon_number 25	0	0	0
1	3411177	3411305	129	ENSG00000162591	MEGF6	exon_number 31	0	0	0
1	3411177	3411305	129	ENSG00000162591	MEGF6	exon_number 3	0	0	0
1	3412454	3412582	129	ENSG00000162591	MEGF6	exon_number 24	0	0	0
1	3412454	3412582	129	ENSG00000162591	MEGF6	exon_number 2	0	0	0
1	3413219	3413347	129	ENSG00000162591	MEGF6	exon_number 23	0	0	0
1	3413219	3413281	63	ENSG00000162591	MEGF6	exon_number 1	0	0	0
1	3413797	3413925	129	ENSG00000162591	MEGF6	exon_number 22	0	0	0
1	3414935	3415063	129	ENSG00000162591	MEGF6	exon_number 21	0	0	0
1	3416152	3416280	129	ENSG00000162591	MEGF6	exon_number 20	0	0	0
1	3416360	3416488	129	ENSG00000162591	MEGF6	exon_number 19	0	0	0
1	3417197	3417328	132	ENSG00000162591	MEGF6	exon_number 18	0	0	0
1	3417530	3417658	129	ENSG00000162591	MEGF6	exon_number 17	0	0	0
1	3417741	3417872	132	ENSG00000162591	MEGF6	exon_number 16	0	0	0
1	3418360	3418485	126	ENSG00000162591	MEGF6	exon_number 15	0	1	0
1	3421772	3421906	135	ENSG00000162591	MEGF6	exon_number 14	0	0	0
1	3421986	3422120	135	ENSG00000162591	MEGF6	exon_number 13	0	0	0
1	3422672	3422800	129	ENSG00000162591	MEGF6	exon_number 12	0	0	0
1	3424359	3424487	129	ENSG00000162591	MEGF6	exon_number 11	0	0	0
1	3425122	3425253	132	ENSG00000162591	MEGF6	exon_number 10	0	0	0
1	3425639	3425809	171	ENSG00000162591	MEGF6	exon_number 9	0	0	0
1	3426434	3426556	123	ENSG00000162591	MEGF6	exon_number 8	0	0	0
1	3541566	3541837	272	ENSG00000158109	TPRG1L	exon_number 1	0	0	0
1	3541988	3542079	92	ENSG00000158109	TPRG1L	exon_number 2	0	0	0
1	3542277	3542453	177	ENSG00000158109	TPRG1L	exon_number 3	0	0	0
1	3544064	3544217	154	ENSG00000158109	TPRG1L	exon_number 4	0	0	0
1	3544973	3546691	1719	ENSG00000158109	TPRG1L	exon_number 5	0	0	0
1	3547331	3548221	891	ENSG00000116213	WRAP73	exon_number 11	0	0	0
1	3547331	3547681	351	ENSG00000116213	WRAP73	exon_number 12	0	0	0
1	3548777	3548902	126	ENSG00000116213	WRAP73	exon_number 10	0	0	0
1	3548777	3548902	126	ENSG00000116213	WRAP73	exon_number 9	0	0	0
1	3549962	3550067	106	ENSG00000116213	WRAP73	exon_number 8	0	0	0
1	3551561	3551638	78	ENSG00000116213	WRAP73	exon_number 7	0	0	0
1	3551836	3551858	23	ENSG00000116213	WRAP73	exon_number 6	0	0	0
1	3553559	3553662	104	ENSG00000116213	WRAP73	exon_number 5	0	0	0
1	3555314	3555386	73	ENSG00000116213	WRAP73	exon_number 4	0	0	0
1	3563230	3563346	117	ENSG00000116213	WRAP73	exon_number 3	0	0	0
1	3563972	3564124	153	ENSG00000116213	WRAP73	exon_number 2	0	0	0
1	3566495	3566622	128	ENSG00000116213	WRAP73	exon_number 1	0	0	0
1	3569084	3569205	122	ENSG00000078900	TP73	exon_number 1	0	0	0
1	3598897	3598994	98	ENSG00000078900	TP73	exon_number 2	0	0	0
1	3599624	3599744	121	ENSG00000078900	TP73	exon_number 3	0	0	0
1	3624113	3624355	243	ENSG00000078900	TP73	exon_number 4	0	1	1
1	3638585	3638771	187	ENSG00000078900	TP73	exon_number 5	0	0	0
1	3639918	3640033	116	ENSG00000078900	TP73	exon_number 6	0	0	0
1	3643679	3643788	110	ENSG00000078900	TP73	exon_number 7	0	0	0
1	3644192	3644334	143	ENSG00000078900	TP73	exon_number 8	0	0	0
1	3644693	3644781	89	ENSG00000078900	TP73	exon_number 9	0	0	0
1	3645891	3646012	122	ENSG00000078900	TP73	exon_number 10	0	0	0
1	3646564	3646712	149	ENSG00000078900	TP73	exon_number 11	0	0	0
1	3647491	3647629	139	ENSG00000078900	TP73	exon_number 12	0	0	0
1	3648027	3648120	94	ENSG00000078900	TP73	exon_number 13	0	0	0
1	3649311	3652765	3455	ENSG00000078900	TP73	exon_number 14	0	0	0
1	3668962	3669363	402	ENSG00000162592	CCDC27	exon_number 1	0	0	0
1	3670682	3670805	124	ENSG00000162592	CCDC27	exon_number 2	0	0	0
1	3672021	3672131	111	ENSG00000162592	CCDC27	exon_number 3	0	0	0
1	3673297	3673454	158	ENSG00000162592	CCDC27	exon_number 4	0	0	0
1	3677845	3677994	150	ENSG00000162592	CCDC27	exon_number 5	0	0	0
1	3679184	3679276	93	ENSG00000162592	CCDC27	exon_number 6	0	0	0
1	3679672	3680038	367	ENSG00000162592	CCDC27	exon_number 7	0	0	0
1	3680270	3680400	131	ENSG00000162592	CCDC27	exon_number 8	0	0	0
1	3683099	3683176	78	ENSG00000162592	CCDC27	exon_number 9	0	0	0
1	3683797	3684009	213	ENSG00000162592	CCDC27	exon_number 10	0	0	0
1	3686347	3686451	105	ENSG00000162592	CCDC27	exon_number 11	0	0	0
1	3687965	3688208	244	ENSG00000162592	CCDC27	exon_number 12	0	0	0
1	3689352	3689405	54	ENSG00000235169	SMIM1	exon_number 1	0	0	0
1	3689627	3689745	119	ENSG00000235169	SMIM1	exon_number 2	0	0	0
1	3691863	3692047	185	ENSG00000235169	SMIM1	exon_number 3	0	0	0
1	3692359	3692546	188	ENSG00000235169	SMIM1	exon_number 4	0	0	0
1	3696784	3697900	1117	ENSG00000130764	LRRC47	exon_number 7	0	0	0
1	3698076	3698165	90	ENSG00000130764	LRRC47	exon_number 6	0	0	0
1	3699225	3699327	103	ENSG00000130764	LRRC47	exon_number 5	0	0	0
1	3700560	3700675	116	ENSG00000130764	LRRC47	exon_number 4	0	0	1
1	3701651	3701767	117	ENSG00000130764	LRRC47	exon_number 3	0	0	0
1	3703413	3703874	462	ENSG00000130764	LRRC47	exon_number 2	0	0	0
1	3712426	3713068	643	ENSG00000130764	LRRC47	exon_number 1	3	9	4
1	3728645	3732081	3437	ENSG00000116198	CEP104	exon_number 22	0	0	0
1	3732713	3732934	222	ENSG00000116198	CEP104	exon_number 7	0	0	0
1	3732844	3732934	91	ENSG00000116198	CEP104	exon_number 21	0	0	0
1	3739340	3739805	466	ENSG00000116198	CEP104	exon_number 6	0	0	0
1	3739738	3739805	68	ENSG00000116198	CEP104	exon_number 20	0	0	0
1	3739988	3740126	139	ENSG00000116198	CEP104	exon_number 19	0	0	0
1	3739988	3740126	139	ENSG00000116198	CEP104	exon_number 5	0	0	0
1	3742322	3742430	109	ENSG00000116198	CEP104	exon_number 18	0	0	0
1	3742322	3742430	109	ENSG00000116198	CEP104	exon_number 4	0	0	0
1	3742934	3743000	67	ENSG00000116198	CEP104	exon_number 17	0	0	0
1	3742934	3743000	67	ENSG00000116198	CEP104	exon_number 3	0	0	0
1	3743272	3743308	37	ENSG00000116198	CEP104	exon_number 16	0	0	0
1	3743272	3743308	37	ENSG00000116198	CEP104	exon_number 2	0	0	0
1	3745830	3745937	108	ENSG00000116198	CEP104	exon_number 15	0	0	0
1	3745830	3745870	41	ENSG00000116198	CEP104	exon_number 1	0	0	0
1	3746355	3746561	207	ENSG00000116198	CEP104	exon_number 14	0	0	0
1	3747610	3747786	177	ENSG00000116198	CEP104	exon_number 13	0	0	0
1	3750426	3750599	174	ENSG00000116198	CEP104	exon_number 12	0	0	0
1	3751489	3751656	168	ENSG00000116198	CEP104	exon_number 11	0	0	0
1	3753059	3753256	198	ENSG00000116198	CEP104	exon_number 10	0	0	0
1	3753856	3754083	228	ENSG00000116198	CEP104	exon_number 9	0	0	0
1	3755528	3755683	156	ENSG00000116198	CEP104	exon_number 8	0	0	0
1	3773845	3774281	437	ENSG00000169598	DFFB	exon_number 1	0	0	0
1	3775282	3775408	127	ENSG00000169598	DFFB	exon_number 2	0	0	0
1	3776984	3777054	71	ENSG00000169598	DFFB	exon_number 3	0	0	0
1	3784538	3784617	80	ENSG00000169598	DFFB	exon_number 4	0	0	0
1	3786169	3786339	171	ENSG00000169598	DFFB	exon_number 5	0	0	0
1	3789036	3789136	101	ENSG00000169598	DFFB	exon_number 6	0	0	0
1	3789578	3789608	31	ENSG00000169598	DFFB	exon_number 7	0	0	0
1	3805689	3806637	949	ENSG00000198912	C1orf174	exon_number 4	0	0	0
1	3807133	3807621	489	ENSG00000198912	C1orf174	exon_number 3	0	0	0
1	3809447	3809560	114	ENSG00000198912	C1orf174	exon_number 2	0	0	0
1	3816736	3816849	114	ENSG00000198912	C1orf174	exon_number 1	0	0	0
1	4714792	4715514	723	ENSG00000196581	AJAP1	exon_number 1	7	25	9
1	4771960	4772759	800	ENSG00000196581	AJAP1	exon_number 2	0	0	0
1	4829913	4830000	88	ENSG00000196581	AJAP1	exon_number 3	4	2	1
1	4832340	4832585	246	ENSG00000196581	AJAP1	exon_number 4	0	0	0
1	4834487	4834618	132	ENSG00000196581	AJAP1	exon_number 5	0	0	1
1	4837461	4837854	394	ENSG00000196581	AJAP1	exon_number 6	0	0	0
1	5922878	5923465	588	ENSG00000131697	NPHP4	exon_number 30	0	0	0
1	5923950	5924093	144	ENSG00000131697	NPHP4	exon_number 29	0	0	0
1	5924398	5924577	180	ENSG00000131697	NPHP4	exon_number 28	0	0	0
1	5925162	5925333	172	ENSG00000131697	NPHP4	exon_number 27	0	0	0
1	5926433	5926518	86	ENSG00000131697	NPHP4	exon_number 26	0	0	0
1	5927090	5927175	86	ENSG00000131697	NPHP4	exon_number 25	0	0	0
1	5927800	5927956	157	ENSG00000131697	NPHP4	exon_number 24	0	0	0
1	5933312	5933395	84	ENSG00000131697	NPHP4	exon_number 23	0	0	0
1	5934531	5934717	187	ENSG00000131697	NPHP4	exon_number 22	0	0	0
1	5934934	5935160	227	ENSG00000131697	NPHP4	exon_number 21	0	0	0
1	5937153	5937358	206	ENSG00000131697	NPHP4	exon_number 20	0	0	0
1	5940174	5940299	126	ENSG00000131697	NPHP4	exon_number 19	0	0	0
1	5947346	5947526	181	ENSG00000131697	NPHP4	exon_number 18	0	0	0
1	5950928	5951088	161	ENSG00000131697	NPHP4	exon_number 17	0	0	0
1	5964677	5964864	188	ENSG00000131697	NPHP4	exon_number 16	0	0	0
1	5965352	5965543	192	ENSG00000131697	NPHP4	exon_number 15	0	0	0
1	5965692	5965843	152	ENSG00000131697	NPHP4	exon_number 14	0	0	0
1	5967175	5967282	108	ENSG00000131697	NPHP4	exon_number 13	0	0	0
1	5969212	5969273	62	ENSG00000131697	NPHP4	exon_number 12	0	0	0
1	5987709	5987847	139	ENSG00000131697	NPHP4	exon_number 11	0	0	0
1	5993207	5993389	183	ENSG00000131697	NPHP4	exon_number 10	0	0	0
1	6007164	6007290	127	ENSG00000131697	NPHP4	exon_number 9	0	0	0
1	6008130	6008311	182	ENSG00000131697	NPHP4	exon_number 8	0	0	0
1	6012760	6012896	137	ENSG00000131697	NPHP4	exon_number 7	0	1	0
1	6021854	6022009	156	ENSG00000131697	NPHP4	exon_number 6	0	0	0
1	6027359	6027423	65	ENSG00000131697	NPHP4	exon_number 5	0	0	0
1	6029147	6029319	173	ENSG00000131697	NPHP4	exon_number 4	0	0	0
1	6038330	6038473	144	ENSG00000131697	NPHP4	exon_number 3	0	0	0
1	6046215	6046387	173	ENSG00000131697	NPHP4	exon_number 2	0	0	0
1	6051526	6051616	91	ENSG00000069424	KCNAB2	exon_number 1	0	0	0
1	6052304	6052531	228	ENSG00000131697	NPHP4	exon_number 1	0	0	0
1	6078695	6078895	201	ENSG00000069424	KCNAB2	exon_number 2	0	0	0
1	6100577	6100705	129	ENSG00000069424	KCNAB2	exon_number 3	0	0	0
1	6100630	6100699	70	ENSG00000268332	AL035406.1	exon_number 2	0	0	0
1	6101389	6101399	11	ENSG00000268332	AL035406.1	exon_number 1	0	0	0
1	6101891	6101932	42	ENSG00000069424	KCNAB2	exon_number 4	0	0	0
1	6132815	6132850	36	ENSG00000069424	KCNAB2	exon_number 5	0	0	0
1	6142255	6142334	80	ENSG00000069424	KCNAB2	exon_number 6	0	0	0
1	6145264	6145308	45	ENSG00000069424	KCNAB2	exon_number 7	0	0	0
1	6146218	6146422	205	ENSG00000069424	KCNAB2	exon_number 8	0	0	0
1	6149068	6149111	44	ENSG00000069424	KCNAB2	exon_number 9	0	0	0
1	6150449	6150535	87	ENSG00000069424	KCNAB2	exon_number 10	0	0	0
1	6154460	6154545	86	ENSG00000069424	KCNAB2	exon_number 11	0	0	0
1	6155383	6155503	121	ENSG00000069424	KCNAB2	exon_number 12	0	0	0
1	6155590	6155684	95	ENSG00000069424	KCNAB2	exon_number 13	0	0	0
1	6156696	6156816	121	ENSG00000069424	KCNAB2	exon_number 14	0	0	0
1	6157329	6157417	89	ENSG00000069424	KCNAB2	exon_number 15	0	0	0
1	6158545	6161253	2709	ENSG00000069424	KCNAB2	exon_number 16	0	0	0
1	6161853	6165487	3635	ENSG00000116254	CHD5	exon_number 42	0	0	0
1	6161853	6165487	3635	ENSG00000116254	CHD5	exon_number 41	0	0	0
1	6165141	6165487	347	ENSG00000116254	CHD5	exon_number 3	0	0	0
1	6166294	6166347	54	ENSG00000116254	CHD5	exon_number 40	5	2	5
1	6166294	6166347	54	ENSG00000116254	CHD5	exon_number 2	5	2	5
1	6166676	6166839	164	ENSG00000116254	CHD5	exon_number 39	5	18	12
1	6166676	6166832	157	ENSG00000116254	CHD5	exon_number 1	5	18	12
1	6169855	6170050	196	ENSG00000116254	CHD5	exon_number 38	0	0	0
1	6170454	6170586	133	ENSG00000116254	CHD5	exon_number 37	0	0	0
1	6171835	6171943	109	ENSG00000116254	CHD5	exon_number 36	0	0	0
1	6172200	6172337	138	ENSG00000116254	CHD5	exon_number 35	0	0	0
1	6172969	6173058	90	ENSG00000116254	CHD5	exon_number 34	0	0	0
1	6181165	6181297	133	ENSG00000116254	CHD5	exon_number 33	0	0	0
1	6181554	6181633	80	ENSG00000116254	CHD5	exon_number 32	0	0	0
1	6184008	6184167	160	ENSG00000116254	CHD5	exon_number 31	0	0	0
1	6184577	6184721	145	ENSG00000116254	CHD5	exon_number 30	0	0	0
1	6185160	6185293	134	ENSG00000116254	CHD5	exon_number 29	3	2	2
1	6185584	6185672	89	ENSG00000116254	CHD5	exon_number 28	1	0	1
1	6185826	6185918	93	ENSG00000116254	CHD5	exon_number 27	0	0	0
1	6186632	6186806	175	ENSG00000116254	CHD5	exon_number 26	23	29	29
1	6188106	6188278	173	ENSG00000116254	CHD5	exon_number 25	0	0	0
1	6188559	6188669	111	ENSG00000116254	CHD5	exon_number 24	0	0	0
1	6188898	6189129	232	ENSG00000116254	CHD5	exon_number 23	0	0	0
1	6190264	6190388	125	ENSG00000116254	CHD5	exon_number 22	0	0	0
1	6191691	6191808	118	ENSG00000116254	CHD5	exon_number 21	0	0	0
1	6194188	6194319	132	ENSG00000116254	CHD5	exon_number 20	0	0	0
1	6194778	6194919	142	ENSG00000116254	CHD5	exon_number 19	0	0	0
1	6195290	6195463	174	ENSG00000116254	CHD5	exon_number 18	0	0	0
1	6196577	6196698	122	ENSG00000116254	CHD5	exon_number 17	11	24	11
1	6196788	6196925	138	ENSG00000116254	CHD5	exon_number 16	9	15	8
1	6202188	6202388	201	ENSG00000116254	CHD5	exon_number 15	14	13	11
1	6202474	6202665	192	ENSG00000116254	CHD5	exon_number 14	0	0	0
1	6203883	6203991	109	ENSG00000116254	CHD5	exon_number 13	0	0	0
1	6204084	6204215	132	ENSG00000116254	CHD5	exon_number 12	0	0	0
1	6206272	6206483	212	ENSG00000116254	CHD5	exon_number 11	0	0	0
1	6206725	6206931	207	ENSG00000116254	CHD5	exon_number 10	0	0	0
1	6208914	6209135	222	ENSG00000116254	CHD5	exon_number 9	0	0	0
1	6209306	6209472	167	ENSG00000116254	CHD5	exon_number 8	0	0	0
1	6211092	6211215	124	ENSG00000116254	CHD5	exon_number 7	0	0	0
1	6212472	6212596	125	ENSG00000116254	CHD5	exon_number 6	0	0	0
1	6214720	6214958	239	ENSG00000116254	CHD5	exon_number 5	0	0	0
1	6215659	6215777	119	ENSG00000116254	CHD5	exon_number 4	0	0	0
1	6241329	6241546	218	ENSG00000116251	RPL22	exon_number 3	0	0	0
1	6245080	6246876	1797	ENSG00000116251	RPL22	exon_number 4	0	0	0
1	6246752	6246876	125	ENSG00000116251	RPL22	exon_number 5	0	0	0
1	6252990	6253114	125	ENSG00000116251	RPL22	exon_number 2	0	0	0
1	6257712	6257817	106	ENSG00000116251	RPL22	exon_number 1	0	0	0
1	6266189	6266362	174	ENSG00000158286	RNF207	exon_number 1	0	0	0
1	6266596	6266786	191	ENSG00000158286	RNF207	exon_number 2	0	0	0
1	6267439	6267571	133	ENSG00000158286	RNF207	exon_number 3	0	0	0
1	6268941	6269085	145	ENSG00000158286	RNF207	exon_number 4	0	0	0
1	6269175	6269256	82	ENSG00000158286	RNF207	exon_number 5	0	0	0
1	6269328	6269403	76	ENSG00000158286	RNF207	exon_number 6	0	0	0
1	6269474	6269599	126	ENSG00000158286	RNF207	exon_number 7	0	0	0
1	6269984	6270030	47	ENSG00000158286	RNF207	exon_number 8	0	0	0
1	6270283	6270355	73	ENSG00000158286	RNF207	exon_number 9	0	0	0
1	6270430	6270498	69	ENSG00000158286	RNF207	exon_number 10	0	0	0
1	6270930	6270998	69	ENSG00000158286	RNF207	exon_number 11	0	0	0
1	6271081	6271178	98	ENSG00000158286	RNF207	exon_number 12	0	0	0
1	6271927	6272113	187	ENSG00000158286	RNF207	exon_number 13	0	0	0
1	6272291	6272476	186	ENSG00000158286	RNF207	exon_number 14	0	0	0
1	6272742	6272793	52	ENSG00000158286	RNF207	exon_number 15	0	0	0
1	6273126	6273243	118	ENSG00000158286	RNF207	exon_number 16	0	0	0
1	6278349	6278429	81	ENSG00000158286	RNF207	exon_number 17	0	0	0
1	6279296	6281359	2064	ENSG00000158286	RNF207	exon_number 18	0	0	0
1	6281253	6285322	4070	ENSG00000116237	ICMT	exon_number 5	0	0	0
1	6291962	6292179	218	ENSG00000116237	ICMT	exon_number 4	0	0	0
1	6293534	6293703	170	ENSG00000116237	ICMT	exon_number 3	0	0	0
1	6294946	6295034	89	ENSG00000116237	ICMT	exon_number 2	0	0	0
1	6295777	6296000	224	ENSG00000116237	ICMT	exon_number 1	13	9	12
1	6304252	6304301	50	ENSG00000173673	HES3	exon_number 1	0	0	0
1	6304411	6304506	96	ENSG00000173673	HES3	exon_number 2	0	0	0
1	6304608	6304689	82	ENSG00000173673	HES3	exon_number 3	0	0	0
1	6305170	6305638	469	ENSG00000173673	HES3	exon_number 4	0	0	0
1	6307406	6310063	2658	ENSG00000158292	GPR153	exon_number 6	0	0	0
1	6310500	6310684	185	ENSG00000158292	GPR153	exon_number 5	0	0	0
1	6311398	6311590	193	ENSG00000158292	GPR153	exon_number 4	0	0	0
1	6313778	6314207	430	ENSG00000158292	GPR153	exon_number 3	20	24	8
1	6314610	6315074	465	ENSG00000158292	GPR153	exon_number 2	0	0	0
1	6320885	6321035	151	ENSG00000158292	GPR153	exon_number 1	0	0	0
1	6324329	6324755	427	ENSG00000097021	ACOT7	exon_number 9	0	0	0
1	6324333	6324755	423	ENSG00000097021	ACOT7	exon_number 8	0	0	0
1	6341162	6341346	185	ENSG00000097021	ACOT7	exon_number 7	0	0	0
1	6354924	6355040	117	ENSG00000097021	ACOT7	exon_number 6	0	0	0
1	6378552	6378638	87	ENSG00000097021	ACOT7	exon_number 5	0	0	0
1	6387359	6387473	115	ENSG00000097021	ACOT7	exon_number 4	0	0	0
1	6393537	6393628	92	ENSG00000097021	ACOT7	exon_number 3	0	0	0
1	6399493	6399649	157	ENSG00000097021	ACOT7	exon_number 2	0	0	0
1	6412285	6412309	25	ENSG00000097021	ACOT7	exon_number 1	0	0	0
1	6472478	6473342	865	ENSG00000069812	HES2	exon_number 4	0	0	0
1	6473060	6473342	283	ENSG00000069812	HES2	exon_number 3	0	0	0
1	6479667	6479762	96	ENSG00000069812	HES2	exon_number 2	0	0	0
1	6479836	6479963	128	ENSG00000069812	HES2	exon_number 1	0	0	0
1	6484848	6485309	462	ENSG00000187017	ESPN	exon_number 1	0	0	0
1	6488286	6488479	194	ENSG00000187017	ESPN	exon_number 2	0	0	0
1	6500314	6500500	187	ENSG00000187017	ESPN	exon_number 3	0	0	0
1	6500686	6500868	183	ENSG00000187017	ESPN	exon_number 4	0	0	0
1	6500994	6501125	132	ENSG00000187017	ESPN	exon_number 5	0	0	0
1	6504541	6504742	202	ENSG00000187017	ESPN	exon_number 6	0	0	0
1	6505724	6505995	272	ENSG00000187017	ESPN	exon_number 7	0	0	0
1	6508701	6509151	451	ENSG00000187017	ESPN	exon_number 8	0	0	0
1	6511663	6511808	146	ENSG00000187017	ESPN	exon_number 9	0	0	0
1	6511893	6512156	264	ENSG00000187017	ESPN	exon_number 10	0	0	0
1	6517244	6517323	80	ENSG00000187017	ESPN	exon_number 11	0	0	0
1	6517421	6517432	12	ENSG00000187017	ESPN	exon_number 12	0	0	0
1	6520059	6521004	946	ENSG00000187017	ESPN	exon_number 13	0	0	0
1	6521211	6521822	612	ENSG00000215788	TNFRSF25	exon_number 10	0	0	0
1	6521264	6521822	559	ENSG00000215788	TNFRSF25	exon_number 9	0	0	0
1	6521494	6521822	329	ENSG00000215788	TNFRSF25	exon_number 5	0	0	0
1	6522054	6522234	181	ENSG00000215788	TNFRSF25	exon_number 8	0	0	0
1	6522054	6522234	181	ENSG00000215788	TNFRSF25	exon_number 4	0	0	0
1	6522689	6522723	35	ENSG00000215788	TNFRSF25	exon_number 7	0	0	0
1	6522689	6522723	35	ENSG00000215788	TNFRSF25	exon_number 3	0	0	0
1	6522923	6523030	108	ENSG00000215788	TNFRSF25	exon_number 6	0	0	0
1	6525148	6525282	135	ENSG00000215788	TNFRSF25	exon_number 2	0	0	0
1	6525500	6525690	191	ENSG00000215788	TNFRSF25	exon_number 1	0	0	0
1	6526152	6527632	1481	ENSG00000171680	PLEKHG5	exon_number 22	0	2	0
1	6526152	6527632	1481	ENSG00000171680	PLEKHG5	exon_number 21	0	2	0
1	6527885	6528646	762	ENSG00000171680	PLEKHG5	exon_number 20	4	2	1
1	6529102	6529301	200	ENSG00000171680	PLEKHG5	exon_number 19	0	0	0
1	6529395	6529510	116	ENSG00000171680	PLEKHG5	exon_number 18	0	0	0
1	6529604	6529736	133	ENSG00000171680	PLEKHG5	exon_number 17	0	0	0
1	6530296	6530415	120	ENSG00000171680	PLEKHG5	exon_number 16	0	0	0
1	6530566	6530703	138	ENSG00000171680	PLEKHG5	exon_number 15	0	0	0
1	6530795	6530944	150	ENSG00000171680	PLEKHG5	exon_number 14	0	0	0
1	6531050	6531160	111	ENSG00000171680	PLEKHG5	exon_number 13	0	0	0
1	6531548	6531697	150	ENSG00000171680	PLEKHG5	exon_number 12	0	0	0
1	6531818	6531868	51	ENSG00000171680	PLEKHG5	exon_number 11	0	0	0
1	6532587	6532682	96	ENSG00000171680	PLEKHG5	exon_number 10	0	0	0
1	6533046	6533234	189	ENSG00000171680	PLEKHG5	exon_number 9	0	0	0
1	6533311	6533514	204	ENSG00000171680	PLEKHG5	exon_number 8	0	0	0
1	6534073	6534224	152	ENSG00000171680	PLEKHG5	exon_number 7	0	0	0
1	6534511	6534647	137	ENSG00000171680	PLEKHG5	exon_number 6	0	0	0
1	6535107	6535198	92	ENSG00000171680	PLEKHG5	exon_number 5	0	1	0
1	6535522	6535582	61	ENSG00000171680	PLEKHG5	exon_number 4	0	0	0
1	6535991	6536096	106	ENSG00000171680	PLEKHG5	exon_number 3	0	0	0
1	6537589	6537718	130	ENSG00000171680	PLEKHG5	exon_number 2	0	0	0
1	6545384	6545529	146	ENSG00000171680	PLEKHG5	exon_number 1	0	0	0
1	6581407	6586063	4657	ENSG00000162408	NOL9	exon_number 12	0	2	0
1	6586756	6586889	134	ENSG00000162408	NOL9	exon_number 11	0	0	0
1	6589054	6589231	178	ENSG00000162408	NOL9	exon_number 10	0	0	0
1	6592028	6592139	112	ENSG00000162408	NOL9	exon_number 9	0	0	0
1	6592523	6592820	298	ENSG00000162408	NOL9	exon_number 8	0	0	0
1	6593340	6593501	162	ENSG00000162408	NOL9	exon_number 7	0	0	0
1	6601890	6601987	98	ENSG00000162408	NOL9	exon_number 6	0	0	0
1	6604886	6604982	97	ENSG00000162408	NOL9	exon_number 5	0	0	0
1	6605105	6605240	136	ENSG00000162408	NOL9	exon_number 4	0	0	0
1	6609631	6609758	128	ENSG00000162408	NOL9	exon_number 3	0	0	0
1	6610456	6610675	220	ENSG00000162408	NOL9	exon_number 2	0	0	0
1	6614167	6614595	429	ENSG00000162408	NOL9	exon_number 1	0	0	0
1	6615241	6615624	384	ENSG00000173662	TAS1R1	exon_number 1	0	0	0
1	6630969	6631275	307	ENSG00000173662	TAS1R1	exon_number 2	0	0	0
1	6634691	6635452	762	ENSG00000173662	TAS1R1	exon_number 3	0	0	0
1	6636475	6636687	213	ENSG00000173662	TAS1R1	exon_number 4	0	0	0
1	6637010	6637130	121	ENSG00000173662	TAS1R1	exon_number 5	0	0	0
1	6638713	6639817	1105	ENSG00000173662	TAS1R1	exon_number 6	0	0	0
1	6640061	6640109	49	ENSG00000204859	ZBTB48	exon_number 1	0	0	0
1	6640601	6641359	759	ENSG00000204859	ZBTB48	exon_number 2	0	0	0
1	6642118	6642359	242	ENSG00000204859	ZBTB48	exon_number 3	0	0	0
1	6645979	6646090	112	ENSG00000204859	ZBTB48	exon_number 4	0	0	0
1	6646755	6646847	93	ENSG00000204859	ZBTB48	exon_number 5	0	0	0
1	6647265	6647351	87	ENSG00000204859	ZBTB48	exon_number 6	0	0	0
1	6647538	6647692	155	ENSG00000204859	ZBTB48	exon_number 7	0	0	0
1	6648120	6648256	137	ENSG00000204859	ZBTB48	exon_number 8	0	0	0
1	6648338	6648502	165	ENSG00000204859	ZBTB48	exon_number 9	0	0	0
1	6648816	6648904	89	ENSG00000204859	ZBTB48	exon_number 10	0	0	0
1	6648976	6649340	365	ENSG00000204859	ZBTB48	exon_number 11	0	0	0
1	6650784	6653718	2935	ENSG00000162413	KLHL21	exon_number 4	0	0	0
1	6650784	6655617	4834	ENSG00000162413	KLHL21	exon_number 3	0	0	0
1	6659107	6659512	406	ENSG00000162413	KLHL21	exon_number 2	0	0	0
1	6659810	6659876	67	ENSG00000162413	KLHL21	exon_number 1	0	0	0
1	6673745	6674165	421	ENSG00000116273	PHF13	exon_number 1	0	0	0
1	6676817	6676918	102	ENSG00000116273	PHF13	exon_number 2	0	0	0
1	6679863	6680397	535	ENSG00000116273	PHF13	exon_number 3	0	0	0
1	6681471	6684093	2623	ENSG00000116273	PHF13	exon_number 4	0	6	1
1	6684926	6685014	89	ENSG00000041988	THAP3	exon_number 1	0	0	0
1	6685210	6685352	143	ENSG00000041988	THAP3	exon_number 2	0	0	0
1	6688559	6688751	193	ENSG00000041988	THAP3	exon_number 3	0	0	0
1	6690348	6690413	66	ENSG00000041988	THAP3	exon_number 4	0	0	0
1	6692451	6692555	105	ENSG00000041988	THAP3	exon_number 5	0	0	0
1	6692856	6693625	770	ENSG00000041988	THAP3	exon_number 6	0	2	0
1	6694228	6694844	617	ENSG00000007923	DNAJC11	exon_number 8	0	0	0
1	6694228	6695760	1533	ENSG00000007923	DNAJC11	exon_number 16	0	0	0
1	6695173	6695760	588	ENSG00000007923	DNAJC11	exon_number 15	0	0	0
1	6696177	6696306	130	ENSG00000007923	DNAJC11	exon_number 14	0	0	0
1	6697258	6697400	143	ENSG00000007923	DNAJC11	exon_number 13	29	19	24
1	6697507	6697564	58	ENSG00000007923	DNAJC11	exon_number 12	6	5	4
1	6698355	6698424	70	ENSG00000007923	DNAJC11	exon_number 11	0	0	0
1	6699962	6700117	156	ENSG00000007923	DNAJC11	exon_number 10	0	0	0
1	6704618	6704734	117	ENSG00000007923	DNAJC11	exon_number 9	0	0	0
1	6705849	6706038	190	ENSG00000007923	DNAJC11	exon_number 7	1	2	3
1	6711589	6711662	74	ENSG00000007923	DNAJC11	exon_number 6	0	0	0
1	6712889	6713011	123	ENSG00000007923	DNAJC11	exon_number 5	0	0	0
1	6713971	6714099	129	ENSG00000007923	DNAJC11	exon_number 4	0	0	0
1	6727769	6727870	102	ENSG00000007923	DNAJC11	exon_number 3	0	0	0
1	6738454	6738527	74	ENSG00000007923	DNAJC11	exon_number 2	0	0	0
1	6740968	6741097	130	ENSG00000007923	DNAJC11	exon_number 1	0	0	0
1	6845384	6845635	252	ENSG00000171735	CAMTA1	exon_number 1	32	59	21
1	6867043	6867148	106	ENSG00000171735	CAMTA1	exon_number 2	0	0	0
1	6885152	6885270	119	ENSG00000171735	CAMTA1	exon_number 3	45	37	21
1	6931817	6932098	282	ENSG00000171735	CAMTA1	exon_number 4	58	52	31
1	7309551	7309686	136	ENSG00000171735	CAMTA1	exon_number 5	8	3	12
1	7527890	7527961	72	ENSG00000171735	CAMTA1	exon_number 6	2	4	1
1	7700460	7700613	154	ENSG00000171735	CAMTA1	exon_number 7	14	14	14
1	7721786	7721926	141	ENSG00000171735	CAMTA1	exon_number 8	11	14	19
1	7723413	7725259	1847	ENSG00000171735	CAMTA1	exon_number 9	33	29	23
1	7730971	7731097	127	ENSG00000171735	CAMTA1	exon_number 10	9	8	7
1	7737659	7737793	135	ENSG00000171735	CAMTA1	exon_number 11	0	0	0
1	7792508	7792659	152	ENSG00000171735	CAMTA1	exon_number 12	1	1	0
1	7796404	7796600	197	ENSG00000171735	CAMTA1	exon_number 13	0	0	0
1	7796991	7797069	79	ENSG00000171735	CAMTA1	exon_number 14	0	0	0
1	7797315	7797630	316	ENSG00000171735	CAMTA1	exon_number 15	1	0	1
1	7798019	7798542	524	ENSG00000171735	CAMTA1	exon_number 16	36	33	36
1	7804895	7805082	188	ENSG00000171735	CAMTA1	exon_number 17	0	0	0
1	7805905	7806151	247	ENSG00000171735	CAMTA1	exon_number 18	0	0	0
1	7807770	7807841	72	ENSG00000171735	CAMTA1	exon_number 19	0	0	0
1	7811259	7811452	194	ENSG00000171735	CAMTA1	exon_number 20	0	0	0
1	7812519	7812593	75	ENSG00000171735	CAMTA1	exon_number 21	0	0	0
1	7815698	7815728	31	ENSG00000171735	CAMTA1	exon_number 22	48	40	32
1	7826519	7829766	3248	ENSG00000171735	CAMTA1	exon_number 23	318	302	233
1	7831329	7831445	117	ENSG00000049245	VAMP3	exon_number 1	0	0	0
1	7833502	7833571	70	ENSG00000049245	VAMP3	exon_number 2	0	0	0
1	7837220	7837378	159	ENSG00000049245	VAMP3	exon_number 3	0	0	0
1	7838178	7838229	52	ENSG00000049245	VAMP3	exon_number 4	0	0	0
1	7839686	7841492	1807	ENSG00000049245	VAMP3	exon_number 5	0	0	0
1	7844380	7844436	57	ENSG00000049246	PER3	exon_number 1	0	0	0
1	7844714	7845065	352	ENSG00000049246	PER3	exon_number 2	0	0	0
1	7845501	7845646	146	ENSG00000049246	PER3	exon_number 3	0	0	0
1	7846781	7846896	116	ENSG00000049246	PER3	exon_number 4	0	0	0
1	7848105	7848306	202	ENSG00000049246	PER3	exon_number 5	0	0	0
1	7854020	7854068	49	ENSG00000049246	PER3	exon_number 6	0	1	0
1	7858585	7858733	149	ENSG00000049246	PER3	exon_number 7	0	0	0
1	7861173	7861251	79	ENSG00000049246	PER3	exon_number 8	0	0	0
1	7863107	7863213	107	ENSG00000049246	PER3	exon_number 9	0	0	0
1	7863752	7864018	267	ENSG00000049246	PER3	exon_number 10	0	0	0
1	7869953	7870081	129	ENSG00000049246	PER3	exon_number 11	0	0	0
1	7870498	7870648	151	ENSG00000049246	PER3	exon_number 12	0	0	0
1	7879345	7879480	136	ENSG00000049246	PER3	exon_number 13	0	0	0
1	7880175	7880299	125	ENSG00000049246	PER3	exon_number 14	0	0	0
1	7880527	7880700	174	ENSG00000049246	PER3	exon_number 15	0	0	0
1	7886540	7886770	231	ENSG00000049246	PER3	exon_number 16	0	0	0
1	7887178	7887875	698	ENSG00000049246	PER3	exon_number 17	0	0	0
1	7889894	7890221	328	ENSG00000049246	PER3	exon_number 18	0	0	0
1	7895822	7896005	184	ENSG00000049246	PER3	exon_number 19	0	0	0
1	7897059	7897209	151	ENSG00000049246	PER3	exon_number 20	0	0	0
1	7902732	7905237	2506	ENSG00000049246	PER3	exon_number 21	0	0	2
1	7903143	7904010	868	ENSG00000049247	UTS2	exon_number 7	0	0	2
1	7906752	7906826	75	ENSG00000049247	UTS2	exon_number 6	0	0	0
1	7907682	7907942	261	ENSG00000049247	UTS2	exon_number 4	0	0	0
1	7907826	7907942	117	ENSG00000049247	UTS2	exon_number 5	0	0	0
1	7909700	7909743	44	ENSG00000049247	UTS2	exon_number 3	0	0	0
1	7910872	7910982	111	ENSG00000049247	UTS2	exon_number 2	0	0	0
1	7912961	7913095	135	ENSG00000049247	UTS2	exon_number 1	0	0	0
1	7979907	7980983	1077	ENSG00000049249	TNFRSF9	exon_number 8	0	0	0
1	7981860	7982081	222	ENSG00000049249	TNFRSF9	exon_number 3	0	0	0
1	7993222	7993356	135	ENSG00000049249	TNFRSF9	exon_number 7	0	0	0
1	7993222	7993356	135	ENSG00000049249	TNFRSF9	exon_number 2	0	0	0
1	7995073	7995203	131	ENSG00000049249	TNFRSF9	exon_number 6	0	0	0
1	7995073	7995160	88	ENSG00000049249	TNFRSF9	exon_number 1	0	0	0
1	7997750	7997816	67	ENSG00000049249	TNFRSF9	exon_number 5	0	0	0
1	7998253	7998390	138	ENSG00000049249	TNFRSF9	exon_number 4	0	0	0
1	8014351	8014383	33	ENSG00000116288	PARK7	exon_number 1	0	0	0
1	8022823	8022935	113	ENSG00000116288	PARK7	exon_number 2	0	0	0
1	8025384	8025485	102	ENSG00000116288	PARK7	exon_number 3	0	0	0
1	8029405	8029464	60	ENSG00000116288	PARK7	exon_number 4	0	0	0
1	8030954	8031023	70	ENSG00000116288	PARK7	exon_number 5	0	0	0
1	8037712	8037798	87	ENSG00000116288	PARK7	exon_number 6	0	0	0
1	8044954	8045112	159	ENSG00000116288	PARK7	exon_number 7	0	0	0
1	8064464	8064618	155	ENSG00000116285	ERRFI1	exon_number 3	0	0	0
1	8071779	8074456	2678	ENSG00000116285	ERRFI1	exon_number 4	8	7	3
1	8073487	8075444	1958	ENSG00000116285	ERRFI1	exon_number 2	0	0	1
1	8075555	8075693	139	ENSG00000116285	ERRFI1	exon_number 1	0	0	0
1	8377886	8378246	361	ENSG00000162426	SLC45A1	exon_number 1	0	0	0
1	8384366	8384786	421	ENSG00000162426	SLC45A1	exon_number 2	0	0	0
1	8385358	8385450	93	ENSG00000162426	SLC45A1	exon_number 3	6	4	3
1	8385878	8386102	225	ENSG00000162426	SLC45A1	exon_number 4	0	0	0
1	8390269	8390996	728	ENSG00000162426	SLC45A1	exon_number 5	0	0	0
1	8395497	8395650	154	ENSG00000162426	SLC45A1	exon_number 6	0	0	0
1	8397876	8398052	177	ENSG00000162426	SLC45A1	exon_number 7	0	0	0
1	8399553	8399758	206	ENSG00000162426	SLC45A1	exon_number 8	0	0	0
1	8403807	8404225	419	ENSG00000162426	SLC45A1	exon_number 9	0	0	0
1	8412457	8415180	2724	ENSG00000142599	RERE	exon_number 24	86	57	69
1	8412466	8415180	2715	ENSG00000142599	RERE	exon_number 17	86	57	69
1	8414003	8415180	1178	ENSG00000142599	RERE	exon_number 15	16	1	4
1	8414153	8415180	1028	ENSG00000142599	RERE	exon_number 13	16	1	4
1	8414686	8415180	495	ENSG00000142599	RERE	exon_number 23	12	0	1
1	8415479	8415659	181	ENSG00000142599	RERE	exon_number 16	0	0	0
1	8415479	8415659	181	ENSG00000142599	RERE	exon_number 14	0	0	0
1	8415479	8415659	181	ENSG00000142599	RERE	exon_number 12	0	0	0
1	8415479	8415659	181	ENSG00000142599	RERE	exon_number 22	0	0	0
1	8415581	8415659	79	ENSG00000142599	RERE	exon_number 5	0	0	0
1	8416160	8416306	147	ENSG00000142599	RERE	exon_number 11	0	0	0
1	8416160	8416306	147	ENSG00000142599	RERE	exon_number 21	0	0	0
1	8416160	8416306	147	ENSG00000142599	RERE	exon_number 4	0	0	0
1	8418256	8418976	721	ENSG00000142599	RERE	exon_number 10	12	8	24
1	8418256	8418976	721	ENSG00000142599	RERE	exon_number 20	12	8	24
1	8419824	8420046	223	ENSG00000142599	RERE	exon_number 9	7	14	14
1	8419824	8420046	223	ENSG00000142599	RERE	exon_number 19	7	14	14
1	8420172	8421550	1379	ENSG00000142599	RERE	exon_number 8	2	4	2
1	8420172	8421550	1379	ENSG00000142599	RERE	exon_number 18	2	4	2
1	8421520	8421550	31	ENSG00000142599	RERE	exon_number 3	0	0	0
1	8421823	8421936	114	ENSG00000142599	RERE	exon_number 7	0	0	0
1	8421823	8421936	114	ENSG00000142599	RERE	exon_number 2	0	0	0
1	8422743	8422904	162	ENSG00000142599	RERE	exon_number 6	0	0	0
1	8422743	8422904	162	ENSG00000142599	RERE	exon_number 1	0	0	0
1	8921061	8921488	428	ENSG00000074800	ENO1	exon_number 12	0	0	0
1	8922946	8923004	59	ENSG00000074800	ENO1	exon_number 11	0	0	0
1	8923294	8923402	109	ENSG00000074800	ENO1	exon_number 10	0	0	0
1	8923950	8924151	202	ENSG00000074800	ENO1	exon_number 9	0	0	0
1	8925344	8925541	198	ENSG00000074800	ENO1	exon_number 8	0	0	0
1	8926338	8926560	223	ENSG00000074800	ENO1	exon_number 7	0	0	0
1	8927176	8927309	134	ENSG00000074800	ENO1	exon_number 6	0	0	0
1	8928047	8928116	70	ENSG00000074800	ENO1	exon_number 5	0	0	0
1	8930511	8930569	59	ENSG00000074800	ENO1	exon_number 4	0	0	0
1	8931950	8932045	96	ENSG00000074800	ENO1	exon_number 3	0	0	0
1	8934883	8934976	94	ENSG00000074800	ENO1	exon_number 2	0	0	0
1	8938274	8938326	53	ENSG00000074800	ENO1	exon_number 1	0	0	0
1	9005926	9006024	99	ENSG00000131686	CA6	exon_number 1	0	0	0
1	9009322	9009410	89	ENSG00000131686	CA6	exon_number 2	0	0	0
1	9011482	9012710	1229	ENSG00000131686	CA6	exon_number 3	0	0	0
1	9018969	9019061	93	ENSG00000131686	CA6	exon_number 4	0	0	0
1	9022646	9022715	70	ENSG00000131686	CA6	exon_number 5	0	0	0
1	9027718	9027804	87	ENSG00000131686	CA6	exon_number 6	0	1	0
1	9030926	9031040	115	ENSG00000131686	CA6	exon_number 7	0	0	0
1	9034406	9034503	98	ENSG00000131686	CA6	exon_number 8	0	0	0
1	9063359	9063577	219	ENSG00000197241	SLC2A7	exon_number 12	0	0	0
1	9064811	9064938	128	ENSG00000197241	SLC2A7	exon_number 11	0	0	0
1	9067369	9067444	76	ENSG00000197241	SLC2A7	exon_number 10	0	0	0
1	9070202	9070303	102	ENSG00000197241	SLC2A7	exon_number 9	0	0	0
1	9073584	9073694	111	ENSG00000197241	SLC2A7	exon_number 8	0	0	0
1	9074740	9074927	188	ENSG00000197241	SLC2A7	exon_number 7	0	0	0
1	9075176	9075301	126	ENSG00000197241	SLC2A7	exon_number 6	0	0	0
1	9078282	9078434	153	ENSG00000197241	SLC2A7	exon_number 5	0	0	0
1	9079268	9079392	125	ENSG00000197241	SLC2A7	exon_number 4	0	0	0
1	9082977	9083137	161	ENSG00000197241	SLC2A7	exon_number 3	0	0	0
1	9085035	9085133	99	ENSG00000197241	SLC2A7	exon_number 2	0	0	0
1	9086354	9086404	51	ENSG00000197241	SLC2A7	exon_number 1	0	0	0
1	9095166	9097848	2683	ENSG00000142583	SLC2A5	exon_number 12	0	0	0
1	9097173	9097848	676	ENSG00000142583	SLC2A5	exon_number 10	0	0	0
1	9097956	9098083	128	ENSG00000142583	SLC2A5	exon_number 11	0	0	0
1	9097956	9098083	128	ENSG00000142583	SLC2A5	exon_number 9	0	0	0
1	9098490	9098565	76	ENSG00000142583	SLC2A5	exon_number 8	0	0	0
1	9098887	9098988	102	ENSG00000142583	SLC2A5	exon_number 7	0	0	0
1	9099611	9099721	111	ENSG00000142583	SLC2A5	exon_number 6	0	0	0
1	9099859	9100046	188	ENSG00000142583	SLC2A5	exon_number 5	0	0	0
1	9100123	9100248	126	ENSG00000142583	SLC2A5	exon_number 4	0	0	0
1	9101844	9101996	153	ENSG00000142583	SLC2A5	exon_number 3	0	0	0
1	9107669	9107793	125	ENSG00000142583	SLC2A5	exon_number 2	0	0	0
1	9109159	9109319	161	ENSG00000142583	SLC2A5	exon_number 1	0	0	0
1	9160364	9164693	4330	ENSG00000180758	GPR157	exon_number 4	0	0	0
1	9164390	9164693	304	ENSG00000180758	GPR157	exon_number 3	0	0	0
1	9164591	9164693	103	ENSG00000180758	GPR157	exon_number 2	0	0	0
1	9171335	9171429	95	ENSG00000180758	GPR157	exon_number 1	0	0	0
1	9294834	9295125	292	ENSG00000049239	H6PD	exon_number 1	0	0	0
1	9304984	9305620	637	ENSG00000049239	H6PD	exon_number 2	0	0	0
1	9307025	9307142	118	ENSG00000049239	H6PD	exon_number 3	0	0	0
1	9322118	9322387	270	ENSG00000049239	H6PD	exon_number 4	0	0	0
1	9323568	9331396	7829	ENSG00000049239	H6PD	exon_number 5	0	0	0
1	9352939	9353130	192	ENSG00000171621	SPSB1	exon_number 1	0	0	0
1	9415802	9416644	843	ENSG00000171621	SPSB1	exon_number 2	16	29	26
1	9427507	9429591	2085	ENSG00000171621	SPSB1	exon_number 3	0	0	0
1	9599541	9599806	266	ENSG00000171612	SLC25A33	exon_number 1	0	0	0
1	9613684	9613863	180	ENSG00000171612	SLC25A33	exon_number 2	0	0	0
1	9627342	9627419	78	ENSG00000171612	SLC25A33	exon_number 3	0	0	0
1	9630316	9630416	101	ENSG00000171612	SLC25A33	exon_number 4	0	0	0
1	9633404	9633470	67	ENSG00000171612	SLC25A33	exon_number 5	0	0	0
1	9640012	9640292	281	ENSG00000171612	SLC25A33	exon_number 6	0	4	0
1	9642357	9645237	2881	ENSG00000171612	SLC25A33	exon_number 7	0	0	0
1	9648932	9649101	170	ENSG00000188807	TMEM201	exon_number 1	0	0	0
1	9655948	9656068	121	ENSG00000188807	TMEM201	exon_number 2	0	0	0
1	9656917	9657111	195	ENSG00000188807	TMEM201	exon_number 3	0	0	0
1	9658507	9658683	177	ENSG00000188807	TMEM201	exon_number 4	0	0	0
1	9661163	9661512	350	ENSG00000188807	TMEM201	exon_number 5	0	0	0
1	9662127	9662330	204	ENSG00000188807	TMEM201	exon_number 6	0	0	0
1	9667615	9667847	233	ENSG00000188807	TMEM201	exon_number 7	0	0	0
1	9669898	9669969	72	ENSG00000188807	TMEM201	exon_number 8	0	0	0
1	9670564	9670863	300	ENSG00000188807	TMEM201	exon_number 9	0	0	0
1	9671811	9671948	138	ENSG00000188807	TMEM201	exon_number 10	0	0	0
1	9673044	9674907	1864	ENSG00000188807	TMEM201	exon_number 11	0	0	0
1	9711790	9711860	71	ENSG00000171608	PIK3CD	exon_number 1	0	0	0
1	9712668	9714101	1434	ENSG00000179840	C1orf200	exon_number 2	0	0	0
1	9714256	9714644	389	ENSG00000179840	C1orf200	exon_number 1	0	0	0
1	9751525	9751629	105	ENSG00000171608	PIK3CD	exon_number 2	0	0	0
1	9770482	9770654	173	ENSG00000171608	PIK3CD	exon_number 3	0	0	0
1	9775599	9775827	229	ENSG00000171608	PIK3CD	exon_number 4	0	0	0
1	9775907	9776136	230	ENSG00000171608	PIK3CD	exon_number 5	0	0	0
1	9776498	9776677	180	ENSG00000171608	PIK3CD	exon_number 6	0	0	0
1	9777017	9777166	150	ENSG00000171608	PIK3CD	exon_number 7	0	0	0
1	9777595	9777684	90	ENSG00000171608	PIK3CD	exon_number 8	0	0	0
1	9778752	9778973	222	ENSG00000171608	PIK3CD	exon_number 9	0	0	0
1	9779979	9780075	97	ENSG00000171608	PIK3CD	exon_number 10	0	0	0
1	9780170	9780300	131	ENSG00000171608	PIK3CD	exon_number 11	0	0	0
1	9780492	9780719	228	ENSG00000171608	PIK3CD	exon_number 12	0	0	0
1	9780800	9780967	168	ENSG00000171608	PIK3CD	exon_number 13	0	0	0
1	9781185	9781306	122	ENSG00000171608	PIK3CD	exon_number 14	0	0	0
1	9781502	9781645	144	ENSG00000171608	PIK3CD	exon_number 15	0	0	0
1	9781819	9781918	100	ENSG00000171608	PIK3CD	exon_number 16	0	0	0
1	9782033	9782211	179	ENSG00000171608	PIK3CD	exon_number 17	0	0	0
1	9782302	9782414	113	ENSG00000171608	PIK3CD	exon_number 18	0	0	0
1	9782586	9782664	79	ENSG00000171608	PIK3CD	exon_number 19	0	0	0
1	9783183	9783350	168	ENSG00000171608	PIK3CD	exon_number 20	0	0	0
1	9784027	9784150	124	ENSG00000171608	PIK3CD	exon_number 21	0	0	0
1	9784334	9784479	146	ENSG00000171608	PIK3CD	exon_number 22	0	1	0
1	9784862	9784994	133	ENSG00000171608	PIK3CD	exon_number 23	0	0	0
1	9786967	9789172	2206	ENSG00000171608	PIK3CD	exon_number 24	0	0	0
1	9789084	9790763	1680	ENSG00000171603	CLSTN1	exon_number 19	0	0	0
1	9789086	9790763	1678	ENSG00000171603	CLSTN1	exon_number 14	0	0	0
1	9789086	9790763	1678	ENSG00000171603	CLSTN1	exon_number 18	0	0	0
1	9791264	9791448	185	ENSG00000171603	CLSTN1	exon_number 13	0	0	0
1	9791264	9791448	185	ENSG00000171603	CLSTN1	exon_number 17	0	0	0
1	9791819	9791954	136	ENSG00000171603	CLSTN1	exon_number 12	0	0	0
1	9791819	9791954	136	ENSG00000171603	CLSTN1	exon_number 16	0	0	0
1	9793459	9793604	146	ENSG00000171603	CLSTN1	exon_number 11	0	0	0
1	9793459	9793604	146	ENSG00000171603	CLSTN1	exon_number 15	0	0	0
1	9794030	9794200	171	ENSG00000171603	CLSTN1	exon_number 10	0	0	0
1	9795006	9795232	227	ENSG00000171603	CLSTN1	exon_number 9	0	0	0
1	9795525	9795673	149	ENSG00000171603	CLSTN1	exon_number 8	0	0	0
1	9795943	9796100	158	ENSG00000171603	CLSTN1	exon_number 7	0	0	0
1	9801152	9801314	163	ENSG00000171603	CLSTN1	exon_number 6	1	0	0
1	9803942	9804063	122	ENSG00000171603	CLSTN1	exon_number 5	0	0	0
1	9804453	9804701	249	ENSG00000171603	CLSTN1	exon_number 4	0	0	0
1	9809519	9809704	186	ENSG00000171603	CLSTN1	exon_number 3	0	0	0
1	9809822	9809971	150	ENSG00000171603	CLSTN1	exon_number 2	0	0	0
1	9811531	9811639	109	ENSG00000171603	CLSTN1	exon_number 1	0	0	0
1	9908334	9910834	2501	ENSG00000178585	CTNNBIP1	exon_number 6	5	28	3
1	9909597	9910638	1042	ENSG00000178585	CTNNBIP1	exon_number 4	5	24	3
1	9910167	9910834	668	ENSG00000178585	CTNNBIP1	exon_number 5	5	28	3
1	9910680	9910834	155	ENSG00000178585	CTNNBIP1	exon_number 3	0	4	0
1	9931245	9931335	91	ENSG00000178585	CTNNBIP1	exon_number 2	0	1	0
1	9932027	9932150	124	ENSG00000178585	CTNNBIP1	exon_number 1	10	14	3
1	9982173	9982416	244	ENSG00000162441	LZIC	exon_number 5	0	0	0
1	9988997	9990515	1519	ENSG00000162441	LZIC	exon_number 8	0	0	0
1	9989778	9990515	738	ENSG00000162441	LZIC	exon_number 7	0	0	0
1	9991949	9992030	82	ENSG00000162441	LZIC	exon_number 4	0	0	0
1	9991949	9992030	82	ENSG00000162441	LZIC	exon_number 6	0	0	0
1	9992861	9992956	96	ENSG00000162441	LZIC	exon_number 3	0	0	0
1	9994820	9994918	99	ENSG00000162441	LZIC	exon_number 2	0	0	0
1	9995550	9995678	129	ENSG00000162441	LZIC	exon_number 1	0	0	0
1	10003486	10003573	88	ENSG00000173614	NMNAT1	exon_number 1	0	0	0
1	10032076	10032246	171	ENSG00000173614	NMNAT1	exon_number 2	0	0	0
1	10035650	10035833	184	ENSG00000173614	NMNAT1	exon_number 3	0	0	0
1	10041089	10041228	140	ENSG00000173614	NMNAT1	exon_number 4	0	0	0
1	10041314	10041824	511	ENSG00000173614	NMNAT1	exon_number 5	0	0	0
1	10057274	10057389	116	ENSG00000162444	RBP7	exon_number 1	0	0	0
1	10067628	10067806	179	ENSG00000162444	RBP7	exon_number 2	0	0	0
1	10068231	10068332	102	ENSG00000162444	RBP7	exon_number 3	0	0	0
1	10075840	10076078	239	ENSG00000162444	RBP7	exon_number 4	0	0	0
1	10092890	10093752	863	ENSG00000130939	UBE4B	exon_number 1	7	11	8
1	10132086	10132272	187	ENSG00000130939	UBE4B	exon_number 2	3	1	1
1	10132512	10133176	665	ENSG00000130939	UBE4B	exon_number 3	0	0	0
1	10161166	10161253	88	ENSG00000130939	UBE4B	exon_number 4	0	0	0
1	10163006	10163150	145	ENSG00000130939	UBE4B	exon_number 5	0	0	0
1	10165574	10165802	229	ENSG00000130939	UBE4B	exon_number 6	0	0	0
1	10166255	10166641	387	ENSG00000130939	UBE4B	exon_number 7	0	0	0
1	10177517	10177658	142	ENSG00000130939	UBE4B	exon_number 8	27	31	31
1	10179571	10179671	101	ENSG00000130939	UBE4B	exon_number 9	0	0	0
1	10182020	10182134	115	ENSG00000130939	UBE4B	exon_number 10	0	1	0
1	10186852	10186935	84	ENSG00000130939	UBE4B	exon_number 11	0	0	0
1	10189450	10189506	57	ENSG00000130939	UBE4B	exon_number 12	0	0	0
1	10190558	10190674	117	ENSG00000130939	UBE4B	exon_number 13	0	0	0
1	10190773	10190871	99	ENSG00000130939	UBE4B	exon_number 14	0	0	0
1	10192427	10192540	114	ENSG00000130939	UBE4B	exon_number 15	0	0	0
1	10195046	10195244	199	ENSG00000130939	UBE4B	exon_number 16	0	0	0
1	10197125	10197263	139	ENSG00000130939	UBE4B	exon_number 17	0	0	0
1	10204998	10205097	100	ENSG00000130939	UBE4B	exon_number 18	1	4	6
1	10207021	10207148	128	ENSG00000130939	UBE4B	exon_number 19	9	11	4
1	10209242	10209340	99	ENSG00000130939	UBE4B	exon_number 20	1	2	5
1	10211384	10211619	236	ENSG00000130939	UBE4B	exon_number 21	0	0	0
1	10218414	10218540	127	ENSG00000130939	UBE4B	exon_number 22	20	21	20
1	10221200	10221344	145	ENSG00000130939	UBE4B	exon_number 23	0	0	0
1	10228194	10228328	135	ENSG00000130939	UBE4B	exon_number 24	0	0	0
1	10231196	10231387	192	ENSG00000130939	UBE4B	exon_number 25	0	0	0
1	10238702	10238876	175	ENSG00000130939	UBE4B	exon_number 26	0	0	0
1	10239474	10239620	147	ENSG00000130939	UBE4B	exon_number 27	0	0	0
1	10239953	10241297	1345	ENSG00000130939	UBE4B	exon_number 28	28	33	30
1	10270863	10270936	74	ENSG00000054523	KIF1B	exon_number 1	0	0	0
1	10292308	10292492	185	ENSG00000054523	KIF1B	exon_number 2	0	0	0
1	10316305	10316381	77	ENSG00000054523	KIF1B	exon_number 3	0	0	0
1	10318551	10318730	180	ENSG00000054523	KIF1B	exon_number 4	0	0	0
1	10321963	10322028	66	ENSG00000054523	KIF1B	exon_number 5	0	0	0
1	10327438	10327616	179	ENSG00000054523	KIF1B	exon_number 6	11	7	9
1	10328210	10328321	112	ENSG00000054523	KIF1B	exon_number 7	0	0	0
1	10331560	10331637	78	ENSG00000054523	KIF1B	exon_number 8	1	0	0
1	10332299	10332364	66	ENSG00000054523	KIF1B	exon_number 9	0	0	0
1	10333072	10333089	18	ENSG00000054523	KIF1B	exon_number 10	0	0	0
1	10335486	10335561	76	ENSG00000054523	KIF1B	exon_number 11	0	0	0
1	10336379	10336457	79	ENSG00000054523	KIF1B	exon_number 12	0	0	0
1	10338044	10338186	143	ENSG00000054523	KIF1B	exon_number 13	0	0	0
1	10339155	10339196	42	ENSG00000054523	KIF1B	exon_number 14	0	0	0
1	10342380	10342591	212	ENSG00000054523	KIF1B	exon_number 15	24	21	26
1	10351140	10351219	80	ENSG00000054523	KIF1B	exon_number 16	1	1	2
1	10352105	10352180	76	ENSG00000054523	KIF1B	exon_number 17	0	0	0
1	10355144	10355223	80	ENSG00000054523	KIF1B	exon_number 18	0	0	0
1	10355718	10355824	107	ENSG00000054523	KIF1B	exon_number 19	0	0	3
1	10356640	10356723	84	ENSG00000054523	KIF1B	exon_number 20	0	0	0
1	10356955	10357135	181	ENSG00000054523	KIF1B	exon_number 21	0	0	0
1	10357232	10357304	73	ENSG00000054523	KIF1B	exon_number 22	0	0	0
1	10380101	10380194	94	ENSG00000054523	KIF1B	exon_number 23	0	0	0
1	10381767	10381915	149	ENSG00000054523	KIF1B	exon_number 24	10	3	6
1	10383942	10384120	179	ENSG00000054523	KIF1B	exon_number 25	0	0	0
1	10384816	10384953	138	ENSG00000054523	KIF1B	exon_number 26	0	0	0
1	10386169	10386417	249	ENSG00000054523	KIF1B	exon_number 27	77	77	87
1	10394578	10394696	119	ENSG00000054523	KIF1B	exon_number 28	0	0	0
1	10396715	10396800	86	ENSG00000054523	KIF1B	exon_number 29	0	0	0
1	10397132	10397261	130	ENSG00000054523	KIF1B	exon_number 30	1	0	1
1	10397429	10397591	163	ENSG00000054523	KIF1B	exon_number 31	6	3	2
1	10399827	10399917	91	ENSG00000054523	KIF1B	exon_number 32	0	0	0
1	10402108	10402226	119	ENSG00000054523	KIF1B	exon_number 33	0	0	0
1	10403290	10403345	56	ENSG00000054523	KIF1B	exon_number 34	0	0	0
1	10405903	10406011	109	ENSG00000054523	KIF1B	exon_number 35	0	0	0
1	10407819	10407885	67	ENSG00000054523	KIF1B	exon_number 36	0	0	0
1	10408707	10408791	85	ENSG00000054523	KIF1B	exon_number 37	0	0	0
1	10412689	10412794	106	ENSG00000054523	KIF1B	exon_number 38	0	0	0
1	10420987	10421101	115	ENSG00000054523	KIF1B	exon_number 39	0	0	0
1	10421750	10421883	134	ENSG00000054523	KIF1B	exon_number 40	0	0	0
1	10423341	10423402	62	ENSG00000054523	KIF1B	exon_number 41	0	0	0
1	10425158	10425303	146	ENSG00000054523	KIF1B	exon_number 42	0	0	0
1	10425467	10425706	240	ENSG00000054523	KIF1B	exon_number 43	0	0	0
1	10428525	10428596	72	ENSG00000054523	KIF1B	exon_number 44	0	0	0
1	10431199	10431320	122	ENSG00000054523	KIF1B	exon_number 45	0	0	0
1	10434374	10434523	150	ENSG00000054523	KIF1B	exon_number 46	0	0	0
1	10434912	10435104	193	ENSG00000054523	KIF1B	exon_number 47	6	4	3
1	10435313	10435431	119	ENSG00000054523	KIF1B	exon_number 48	1	0	0
1	10436603	10441661	5059	ENSG00000054523	KIF1B	exon_number 49	0	0	0
1	10458649	10458808	160	ENSG00000142657	PGD	exon_number 1	0	0	0
1	10459686	10459761	76	ENSG00000142657	PGD	exon_number 2	0	0	0
1	10460450	10460629	180	ENSG00000142657	PGD	exon_number 3	0	0	0
1	10463128	10463193	66	ENSG00000142657	PGD	exon_number 4	0	0	0
1	10464218	10464336	119	ENSG00000142657	PGD	exon_number 5	0	0	0
1	10468128	10468197	70	ENSG00000142657	PGD	exon_number 6	0	0	0
1	10471475	10471609	135	ENSG00000142657	PGD	exon_number 7	0	0	0
1	10473119	10473308	190	ENSG00000142657	PGD	exon_number 8	0	0	0
1	10477044	10477174	131	ENSG00000142657	PGD	exon_number 9	0	0	0
1	10477433	10477566	134	ENSG00000142657	PGD	exon_number 10	0	0	0
1	10478883	10478982	100	ENSG00000142657	PGD	exon_number 11	0	0	0
1	10479474	10479596	123	ENSG00000142657	PGD	exon_number 12	0	0	0
1	10479687	10480201	515	ENSG00000142657	PGD	exon_number 13	0	0	0
1	10490159	10490625	467	ENSG00000175279	APITD1	exon_number 1	0	0	0
1	10490159	10490625	467	ENSG00000251503	APITD1-CORT	exon_number 1	0	0	0
1	10493899	10494022	124	ENSG00000175279	APITD1	exon_number 2	0	0	0
1	10493899	10494022	124	ENSG00000251503	APITD1-CORT	exon_number 2	0	0	0
1	10494714	10494747	34	ENSG00000175279	APITD1	exon_number 3	0	0	0
1	10494714	10494747	34	ENSG00000251503	APITD1-CORT	exon_number 3	0	0	0
1	10500404	10500470	67	ENSG00000175279	APITD1	exon_number 4	0	0	0
1	10500404	10500470	67	ENSG00000251503	APITD1-CORT	exon_number 4	0	0	0
1	10502322	10502866	545	ENSG00000175279	APITD1	exon_number 5	0	0	0
1	10509776	10510379	604	ENSG00000241563	CORT	exon_number 1	0	0	0
1	10511434	10512210	777	ENSG00000251503	APITD1-CORT	exon_number 5	0	0	0
1	10511434	10511959	526	ENSG00000241563	CORT	exon_number 2	0	0	0
1	10516579	10521759	5181	ENSG00000160049	DFFA	exon_number 6	0	2	0
1	10522525	10523266	742	ENSG00000160049	DFFA	exon_number 5	0	0	0
1	10523488	10523677	190	ENSG00000160049	DFFA	exon_number 4	0	0	0
1	10527247	10527389	143	ENSG00000160049	DFFA	exon_number 3	0	0	0
1	10529234	10529395	162	ENSG00000160049	DFFA	exon_number 2	0	0	0
1	10532380	10532583	204	ENSG00000160049	DFFA	exon_number 1	0	0	0
1	10534944	10535059	116	ENSG00000142655	PEX14	exon_number 1	0	0	0
1	10555331	10555378	48	ENSG00000142655	PEX14	exon_number 2	0	0	0
1	10596270	10596354	85	ENSG00000142655	PEX14	exon_number 3	0	0	0
1	10659295	10659423	129	ENSG00000142655	PEX14	exon_number 4	26	20	20
1	10678389	10678474	86	ENSG00000142655	PEX14	exon_number 5	0	0	0
1	10683076	10683178	103	ENSG00000142655	PEX14	exon_number 6	31	28	30
1	10684397	10684494	98	ENSG00000142655	PEX14	exon_number 7	0	0	0
1	10687329	10687420	92	ENSG00000142655	PEX14	exon_number 8	0	0	0
1	10689588	10690815	1228	ENSG00000142655	PEX14	exon_number 9	0	0	0
1	10696661	10700116	3456	ENSG00000130940	CASZ1	exon_number 21	228	251	261
1	10702139	10702379	241	ENSG00000130940	CASZ1	exon_number 4	3	3	6
1	10702916	10703057	142	ENSG00000130940	CASZ1	exon_number 20	0	0	0
1	10702916	10703057	142	ENSG00000130940	CASZ1	exon_number 3	0	0	0
1	10703217	10703368	152	ENSG00000130940	CASZ1	exon_number 19	0	0	0
1	10703217	10703368	152	ENSG00000130940	CASZ1	exon_number 2	0	0	0
1	10704974	10705145	172	ENSG00000130940	CASZ1	exon_number 18	0	0	0
1	10704974	10705133	160	ENSG00000130940	CASZ1	exon_number 1	0	0	0
1	10706185	10706383	199	ENSG00000130940	CASZ1	exon_number 17	0	0	0
1	10707270	10708196	927	ENSG00000130940	CASZ1	exon_number 16	3	3	3
1	10709127	10709249	123	ENSG00000130940	CASZ1	exon_number 15	0	0	0
1	10709340	10709494	155	ENSG00000130940	CASZ1	exon_number 14	0	0	0
1	10710749	10710812	64	ENSG00000130940	CASZ1	exon_number 13	43	48	33
1	10710998	10711133	136	ENSG00000130940	CASZ1	exon_number 12	5	4	4
1	10713434	10714275	842	ENSG00000130940	CASZ1	exon_number 11	129	146	96
1	10714476	10714648	173	ENSG00000130940	CASZ1	exon_number 10	29	20	8
1	10715706	10715870	165	ENSG00000130940	CASZ1	exon_number 9	40	27	28
1	10716703	10716793	91	ENSG00000130940	CASZ1	exon_number 8	0	0	0
1	10718565	10718633	69	ENSG00000130940	CASZ1	exon_number 7	0	0	0
1	10719759	10720593	835	ENSG00000130940	CASZ1	exon_number 6	49	79	54
1	10725140	10725628	489	ENSG00000130940	CASZ1	exon_number 5	0	0	0
1	11006530	11006798	269	ENSG00000175262	C1orf127	exon_number 8	1	4	2
1	11006530	11006798	269	ENSG00000175262	C1orf127	exon_number 13	1	4	2
1	11006530	11006798	269	ENSG00000175262	C1orf127	exon_number 12	1	4	2
1	11006532	11006643	112	ENSG00000175262	C1orf127	exon_number 2	1	4	2
1	11007700	11008901	1202	ENSG00000175262	C1orf127	exon_number 7	0	0	0
1	11007700	11008901	1202	ENSG00000175262	C1orf127	exon_number 11	0	0	0
1	11007700	11007927	228	ENSG00000175262	C1orf127	exon_number 1	0	0	0
1	11009681	11009871	191	ENSG00000175262	C1orf127	exon_number 6	0	0	0
1	11009681	11009871	191	ENSG00000175262	C1orf127	exon_number 10	0	0	0
1	11014076	11014199	124	ENSG00000175262	C1orf127	exon_number 5	0	0	0
1	11014076	11014199	124	ENSG00000175262	C1orf127	exon_number 9	0	0	0
1	11015047	11015243	197	ENSG00000175262	C1orf127	exon_number 4	0	0	0
1	11017642	11017810	169	ENSG00000175262	C1orf127	exon_number 3	0	0	0
1	11072414	11072485	72	ENSG00000120948	TARDBP	exon_number 1	0	0	0
1	11073773	11074022	250	ENSG00000120948	TARDBP	exon_number 2	5	1	3
1	11075581	11075703	123	ENSG00000120948	TARDBP	exon_number 3	0	0	0
1	11076901	11077064	164	ENSG00000120948	TARDBP	exon_number 4	0	0	0
1	11078790	11078930	141	ENSG00000120948	TARDBP	exon_number 5	0	0	0
1	11082181	11084100	1920	ENSG00000120948	TARDBP	exon_number 6	530	604	622
1	11086580	11087705	1126	ENSG00000009724	MASP2	exon_number 11	0	0	0
1	11090233	11090307	75	ENSG00000009724	MASP2	exon_number 10	13	20	18
1	11090805	11090939	135	ENSG00000009724	MASP2	exon_number 9	8	9	3
1	11094885	11094963	79	ENSG00000009724	MASP2	exon_number 8	0	0	0
1	11097750	11097868	119	ENSG00000009724	MASP2	exon_number 7	0	0	0
1	11102932	11103079	148	ENSG00000009724	MASP2	exon_number 6	0	0	0
1	11103396	11103592	197	ENSG00000009724	MASP2	exon_number 5	0	0	0
1	11105465	11105596	132	ENSG00000009724	MASP2	exon_number 4	0	0	0
1	11106613	11106790	178	ENSG00000009724	MASP2	exon_number 3	0	0	0
1	11106948	11107176	229	ENSG00000009724	MASP2	exon_number 2	0	0	0
1	11107260	11107280	21	ENSG00000009724	MASP2	exon_number 1	0	0	0
1	11114646	11114942	297	ENSG00000116649	SRM	exon_number 8	0	0	0
1	11114721	11115141	421	ENSG00000116649	SRM	exon_number 2	0	0	0
1	11115019	11115141	123	ENSG00000116649	SRM	exon_number 7	0	0	0
1	11115838	11115983	146	ENSG00000116649	SRM	exon_number 6	0	0	0
1	11115838	11115877	40	ENSG00000116649	SRM	exon_number 1	0	0	0
1	11116068	11116151	84	ENSG00000116649	SRM	exon_number 5	0	0	0
1	11116068	11116151	84	ENSG00000116649	SRM	exon_number 3	0	0	0
1	11116661	11116814	154	ENSG00000116649	SRM	exon_number 4	0	0	0
1	11126675	11126805	131	ENSG00000171824	EXOSC10	exon_number 24	0	0	0
1	11126675	11126805	131	ENSG00000171824	EXOSC10	exon_number 25	0	0	0
1	11126678	11126805	128	ENSG00000171824	EXOSC10	exon_number 23	0	0	0
1	11128065	11128141	77	ENSG00000171824	EXOSC10	exon_number 22	0	0	0
1	11128702	11128763	62	ENSG00000171824	EXOSC10	exon_number 21	0	0	0
1	11129616	11129787	172	ENSG00000171824	EXOSC10	exon_number 20	0	0	0
1	11130957	11131030	74	ENSG00000171824	EXOSC10	exon_number 19	0	0	0
1	11132144	11132228	85	ENSG00000171824	EXOSC10	exon_number 18	0	0	0
1	11133991	11134065	75	ENSG00000171824	EXOSC10	exon_number 17	0	0	0
1	11134288	11134383	96	ENSG00000171824	EXOSC10	exon_number 16	0	0	0
1	11136899	11137708	810	ENSG00000171824	EXOSC10	exon_number 15	0	0	0
1	11139768	11139879	112	ENSG00000171824	EXOSC10	exon_number 14	0	0	0
1	11140556	11140606	51	ENSG00000171824	EXOSC10	exon_number 13	0	0	0
1	11140821	11140969	149	ENSG00000171824	EXOSC10	exon_number 12	0	0	0
1	11141139	11141295	157	ENSG00000171824	EXOSC10	exon_number 11	0	0	0
1	11142745	11142935	191	ENSG00000171824	EXOSC10	exon_number 10	0	0	0
1	11147505	11147648	144	ENSG00000171824	EXOSC10	exon_number 9	0	0	0
1	11147857	11147967	111	ENSG00000171824	EXOSC10	exon_number 8	0	0	0
1	11148180	11148255	76	ENSG00000171824	EXOSC10	exon_number 7	0	0	0
1	11150611	11150725	115	ENSG00000171824	EXOSC10	exon_number 6	0	0	0
1	11151071	11151236	166	ENSG00000171824	EXOSC10	exon_number 5	0	0	0
1	11151550	11151654	105	ENSG00000171824	EXOSC10	exon_number 4	0	0	0
1	11155815	11155938	124	ENSG00000171824	EXOSC10	exon_number 3	0	0	0
1	11158077	11158213	137	ENSG00000171824	EXOSC10	exon_number 2	0	0	0
1	11159778	11159926	149	ENSG00000171824	EXOSC10	exon_number 1	0	0	0
1	11166592	11167557	966	ENSG00000198793	MTOR	exon_number 20	0	0	4
1	11166592	11167557	966	ENSG00000198793	MTOR	exon_number 58	0	0	4
1	11168238	11168343	106	ENSG00000198793	MTOR	exon_number 19	0	0	0
1	11168238	11168343	106	ENSG00000198793	MTOR	exon_number 57	0	0	0
1	11169347	11169427	81	ENSG00000198793	MTOR	exon_number 18	2	1	0
1	11169347	11169427	81	ENSG00000198793	MTOR	exon_number 56	2	1	0
1	11169360	11169427	68	ENSG00000198793	MTOR	exon_number 6	2	1	0
1	11169706	11169786	81	ENSG00000198793	MTOR	exon_number 17	1	0	0
1	11169706	11169786	81	ENSG00000198793	MTOR	exon_number 55	1	0	0
1	11169706	11169786	81	ENSG00000198793	MTOR	exon_number 5	1	0	0
1	11172909	11172974	66	ENSG00000198793	MTOR	exon_number 16	0	0	0
1	11172909	11172974	66	ENSG00000198793	MTOR	exon_number 54	0	0	0
1	11172909	11172974	66	ENSG00000198793	MTOR	exon_number 4	0	0	0
1	11174375	11174510	136	ENSG00000198793	MTOR	exon_number 15	0	0	1
1	11174375	11174510	136	ENSG00000198793	MTOR	exon_number 53	0	0	1
1	11174375	11174510	136	ENSG00000198793	MTOR	exon_number 3	0	0	1
1	11174870	11174944	75	ENSG00000198793	MTOR	exon_number 14	0	0	0
1	11174870	11174944	75	ENSG00000198793	MTOR	exon_number 52	0	0	0
1	11174870	11174944	75	ENSG00000198793	MTOR	exon_number 2	0	0	0
1	11175453	11175525	73	ENSG00000198793	MTOR	exon_number 13	0	0	0
1	11175453	11175525	73	ENSG00000198793	MTOR	exon_number 51	0	0	0
1	11175453	11175720	268	ENSG00000198793	MTOR	exon_number 1	0	0	0
1	11177061	11177143	83	ENSG00000198793	MTOR	exon_number 12	0	0	0
1	11177061	11177143	83	ENSG00000198793	MTOR	exon_number 50	0	0	0
1	11181303	11181425	123	ENSG00000198793	MTOR	exon_number 11	0	0	0
1	11181303	11181425	123	ENSG00000198793	MTOR	exon_number 49	0	0	0
1	11182036	11182183	148	ENSG00000198793	MTOR	exon_number 10	1	2	1
1	11182036	11182183	148	ENSG00000198793	MTOR	exon_number 48	1	2	1
1	11184555	11184690	136	ENSG00000198793	MTOR	exon_number 9	0	0	0
1	11184555	11184690	136	ENSG00000198793	MTOR	exon_number 47	0	0	0
1	11186679	11186853	175	ENSG00000198793	MTOR	exon_number 8	4	7	3
1	11186679	11186853	175	ENSG00000198793	MTOR	exon_number 46	4	7	3
1	11187067	11187201	135	ENSG00000198793	MTOR	exon_number 7	1	1	0
1	11187067	11187201	135	ENSG00000198793	MTOR	exon_number 45	1	1	0
1	11187681	11187863	183	ENSG00000198793	MTOR	exon_number 44	59	55	53
1	11188061	11188183	123	ENSG00000198793	MTOR	exon_number 43	17	17	16
1	11188511	11188609	99	ENSG00000198793	MTOR	exon_number 42	1	0	2
1	11188912	11189008	97	ENSG00000198793	MTOR	exon_number 41	0	0	1
1	11189795	11189895	101	ENSG00000198793	MTOR	exon_number 40	0	0	0
1	11190586	11190834	249	ENSG00000198793	MTOR	exon_number 39	28	24	21
1	11193137	11193254	118	ENSG00000198793	MTOR	exon_number 38	0	0	0
1	11194408	11194523	116	ENSG00000198793	MTOR	exon_number 37	0	0	0
1	11199361	11199492	132	ENSG00000198793	MTOR	exon_number 36	10	1	6
1	11199590	11199715	126	ENSG00000198793	MTOR	exon_number 35	4	3	4
1	11204705	11204812	108	ENSG00000198793	MTOR	exon_number 34	6	7	1
1	11205025	11205102	78	ENSG00000198793	MTOR	exon_number 33	1	2	0
1	11206733	11206848	116	ENSG00000198793	MTOR	exon_number 32	0	0	0
1	11210183	11210283	101	ENSG00000198793	MTOR	exon_number 31	0	0	0
1	11217209	11217348	140	ENSG00000198793	MTOR	exon_number 30	0	0	0
1	11227499	11227574	76	ENSG00000198793	MTOR	exon_number 29	0	0	0
1	11249398	11250012	615	ENSG00000171819	ANGPTL7	exon_number 1	0	0	0
1	11252327	11252427	101	ENSG00000171819	ANGPTL7	exon_number 2	0	0	0
1	11253637	11253831	195	ENSG00000171819	ANGPTL7	exon_number 3	0	0	0
1	11254518	11254716	199	ENSG00000171819	ANGPTL7	exon_number 4	0	0	0
1	11254911	11256038	1128	ENSG00000171819	ANGPTL7	exon_number 5	2	0	0
1	11259315	11259460	146	ENSG00000198793	MTOR	exon_number 28	1	0	0
1	11259598	11259760	163	ENSG00000198793	MTOR	exon_number 27	1	0	0
1	11264618	11264760	143	ENSG00000198793	MTOR	exon_number 26	0	0	0
1	11269369	11269515	147	ENSG00000198793	MTOR	exon_number 25	0	0	0
1	11270871	11270963	93	ENSG00000198793	MTOR	exon_number 24	0	0	0
1	11272369	11272531	163	ENSG00000198793	MTOR	exon_number 23	0	0	0
1	11272853	11272965	113	ENSG00000198793	MTOR	exon_number 22	0	0	0
1	11273456	11273623	168	ENSG00000198793	MTOR	exon_number 21	0	0	0
1	11333263	11334117	855	ENSG00000120942	UBIAD1	exon_number 1	22	9	11
1	11345701	11348491	2791	ENSG00000120942	UBIAD1	exon_number 2	3	2	6
1	11354930	11356106	1177	ENSG00000120942	UBIAD1	exon_number 3	0	0	0
1	11539295	11539429	135	ENSG00000204624	PTCHD2	exon_number 1	0	0	0
1	11561047	11562145	1099	ENSG00000204624	PTCHD2	exon_number 2	0	0	0
1	11562735	11562954	220	ENSG00000204624	PTCHD2	exon_number 3	0	2	0
1	11574447	11574583	137	ENSG00000204624	PTCHD2	exon_number 4	0	0	0
1	11575426	11575560	135	ENSG00000204624	PTCHD2	exon_number 5	0	0	0
1	11576058	11576218	161	ENSG00000204624	PTCHD2	exon_number 6	0	0	0
1	11577520	11577659	140	ENSG00000204624	PTCHD2	exon_number 7	0	0	0
1	11579412	11579560	149	ENSG00000204624	PTCHD2	exon_number 8	0	0	0
1	11579776	11579937	162	ENSG00000204624	PTCHD2	exon_number 9	0	0	0
1	11580744	11580905	162	ENSG00000204624	PTCHD2	exon_number 10	0	0	0
1	11583999	11584112	114	ENSG00000204624	PTCHD2	exon_number 11	0	0	0
1	11585233	11585369	137	ENSG00000204624	PTCHD2	exon_number 12	0	0	0
1	11586708	11586892	185	ENSG00000204624	PTCHD2	exon_number 13	47	40	45
1	11589613	11589743	131	ENSG00000204624	PTCHD2	exon_number 14	0	0	0
1	11589844	11590016	173	ENSG00000204624	PTCHD2	exon_number 15	0	0	0
1	11590964	11591090	127	ENSG00000204624	PTCHD2	exon_number 16	0	0	0
1	11591622	11591767	146	ENSG00000204624	PTCHD2	exon_number 17	0	0	0
1	11594438	11594597	160	ENSG00000204624	PTCHD2	exon_number 18	0	0	0
1	11594927	11594930	4	ENSG00000204624	PTCHD2	exon_number 19	0	0	0
1	11595068	11595181	114	ENSG00000204624	PTCHD2	exon_number 20	0	0	0
1	11595535	11595701	167	ENSG00000204624	PTCHD2	exon_number 21	0	0	0
1	11596381	11597639	1259	ENSG00000204624	PTCHD2	exon_number 22	0	0	0
1	11708424	11708885	462	ENSG00000116661	FBXO2	exon_number 6	0	2	0
1	11709144	11709282	139	ENSG00000116661	FBXO2	exon_number 5	0	0	0
1	11709836	11709931	96	ENSG00000116661	FBXO2	exon_number 4	0	0	0
1	11710002	11710131	130	ENSG00000116661	FBXO2	exon_number 3	0	0	0
1	11710523	11710891	369	ENSG00000116661	FBXO2	exon_number 2	9	9	13
1	11714376	11714739	364	ENSG00000116661	FBXO2	exon_number 1	0	0	0
1	11714432	11714638	207	ENSG00000132879	FBXO44	exon_number 1	0	0	0
1	11715385	11715756	372	ENSG00000132879	FBXO44	exon_number 2	0	1	0
1	11715863	11716157	295	ENSG00000132879	FBXO44	exon_number 3	0	0	0
1	11718324	11718421	98	ENSG00000132879	FBXO44	exon_number 4	5	9	8
1	11718590	11718685	96	ENSG00000132879	FBXO44	exon_number 5	9	15	15
1	11718793	11718928	136	ENSG00000132879	FBXO44	exon_number 6	4	5	3
1	11721187	11723384	2198	ENSG00000132879	FBXO44	exon_number 7	7	9	0
1	11724181	11724312	132	ENSG00000116663	FBXO6	exon_number 1	0	0	0
1	11728713	11729001	289	ENSG00000116663	FBXO6	exon_number 2	0	0	0
1	11731323	11731449	127	ENSG00000116663	FBXO6	exon_number 3	0	0	0
1	11731985	11732080	96	ENSG00000116663	FBXO6	exon_number 4	0	0	0
1	11733334	11733469	136	ENSG00000116663	FBXO6	exon_number 5	0	0	0
1	11733672	11734411	740	ENSG00000116663	FBXO6	exon_number 6	0	0	0
1	11734537	11734873	337	ENSG00000116670	MAD2L2	exon_number 11	0	0	0
1	11734538	11734873	336	ENSG00000116670	MAD2L2	exon_number 9	0	0	0
1	11735139	11735231	93	ENSG00000116670	MAD2L2	exon_number 10	0	0	0
1	11735139	11735231	93	ENSG00000116670	MAD2L2	exon_number 8	0	0	0
1	11735713	11735788	76	ENSG00000116670	MAD2L2	exon_number 6	0	0	0
1	11735715	11735788	74	ENSG00000116670	MAD2L2	exon_number 7	0	0	0
1	11736103	11736197	95	ENSG00000116670	MAD2L2	exon_number 5	0	0	0
1	11736905	11737005	101	ENSG00000116670	MAD2L2	exon_number 4	0	0	0
1	11737600	11737671	72	ENSG00000116670	MAD2L2	exon_number 3	0	0	0
1	11740410	11740670	261	ENSG00000116670	MAD2L2	exon_number 2	0	0	0
1	11740619	11741188	570	ENSG00000116670	MAD2L2	exon_number 1	0	0	0
1	11751786	11751910	125	ENSG00000162490	DRAXIN	exon_number 1	0	0	0
1	11766306	11766766	461	ENSG00000162490	DRAXIN	exon_number 2	0	0	0
1	11769332	11769522	191	ENSG00000162490	DRAXIN	exon_number 3	0	0	0
1	11771908	11772022	115	ENSG00000162490	DRAXIN	exon_number 4	0	0	0
1	11772397	11772486	90	ENSG00000162490	DRAXIN	exon_number 5	0	0	0
1	11775176	11775265	90	ENSG00000162490	DRAXIN	exon_number 6	0	0	0
1	11779641	11785914	6274	ENSG00000162490	DRAXIN	exon_number 7	0	0	0
1	11796141	11796292	152	ENSG00000177674	AGTRAP	exon_number 1	0	0	0
1	11804590	11804625	36	ENSG00000177674	AGTRAP	exon_number 2	0	0	0
1	11805860	11805894	35	ENSG00000177674	AGTRAP	exon_number 3	0	0	0
1	11806184	11806280	97	ENSG00000177674	AGTRAP	exon_number 4	0	0	0
1	11807497	11807602	106	ENSG00000177674	AGTRAP	exon_number 5	0	0	0
1	11808472	11808667	196	ENSG00000177674	AGTRAP	exon_number 6	0	0	0
1	11810134	11810635	502	ENSG00000177674	AGTRAP	exon_number 7	0	0	0
1	11821844	11822331	488	ENSG00000215910	C1orf167	exon_number 1	0	0	0
1	11824388	11824539	152	ENSG00000215910	C1orf167	exon_number 2	0	0	0
1	11825914	11826633	720	ENSG00000215910	C1orf167	exon_number 3	0	0	0
1	11827021	11827142	122	ENSG00000215910	C1orf167	exon_number 4	0	0	0
1	11827278	11827321	44	ENSG00000215910	C1orf167	exon_number 5	0	0	0
1	11828134	11828376	243	ENSG00000215910	C1orf167	exon_number 6	0	0	0
1	11831581	11831693	113	ENSG00000215910	C1orf167	exon_number 7	0	0	0
1	11832139	11832316	178	ENSG00000215910	C1orf167	exon_number 8	0	0	0
1	11835492	11835667	176	ENSG00000215910	C1orf167	exon_number 9	0	0	0
1	11836521	11836695	175	ENSG00000215910	C1orf167	exon_number 10	0	0	0
1	11838717	11838873	157	ENSG00000215910	C1orf167	exon_number 11	0	0	0
1	11838983	11839137	155	ENSG00000215910	C1orf167	exon_number 12	0	0	0
1	11839859	11840067	209	ENSG00000215910	C1orf167	exon_number 13	0	0	0
1	11842246	11842390	145	ENSG00000215910	C1orf167	exon_number 14	0	0	0
1	11844231	11844650	420	ENSG00000215910	C1orf167	exon_number 15	0	0	0
1	11845205	11845346	142	ENSG00000215910	C1orf167	exon_number 16	0	0	0
1	11845780	11850955	5176	ENSG00000177000	MTHFR	exon_number 11	4	4	0
1	11845810	11850955	5146	ENSG00000177000	MTHFR	exon_number 12	4	4	0
1	11847445	11847550	106	ENSG00000215910	C1orf167	exon_number 17	0	0	0
1	11847930	11848104	175	ENSG00000215910	C1orf167	exon_number 18	0	0	0
1	11848206	11848435	230	ENSG00000215910	C1orf167	exon_number 19	0	0	0
1	11848351	11850955	2605	ENSG00000177000	MTHFR	exon_number 13	0	2	0
1	11848709	11848803	95	ENSG00000215910	C1orf167	exon_number 20	0	0	0
1	11849327	11849641	315	ENSG00000215910	C1orf167	exon_number 21	0	0	0
1	11851264	11851383	120	ENSG00000177000	MTHFR	exon_number 10	0	0	0
1	11852335	11852436	102	ENSG00000177000	MTHFR	exon_number 9	0	1	0
1	11853964	11854146	183	ENSG00000177000	MTHFR	exon_number 8	0	0	0
1	11854415	11854595	181	ENSG00000177000	MTHFR	exon_number 7	0	0	0
1	11854786	11854920	135	ENSG00000177000	MTHFR	exon_number 6	0	0	0
1	11855155	11855405	251	ENSG00000177000	MTHFR	exon_number 5	0	0	0
1	11856263	11856456	194	ENSG00000177000	MTHFR	exon_number 4	0	0	0
1	11860269	11860379	111	ENSG00000177000	MTHFR	exon_number 3	0	0	0
1	11861218	11861456	239	ENSG00000177000	MTHFR	exon_number 2	0	0	0
1	11862938	11863302	365	ENSG00000177000	MTHFR	exon_number 1	0	0	0
1	11866207	11866406	200	ENSG00000011021	CLCN6	exon_number 1	0	0	0
1	11867188	11867247	60	ENSG00000011021	CLCN6	exon_number 2	0	0	0
1	11875903	11875968	66	ENSG00000011021	CLCN6	exon_number 3	0	0	0
1	11876672	11876737	66	ENSG00000011021	CLCN6	exon_number 4	0	0	0
1	11879545	11879611	67	ENSG00000011021	CLCN6	exon_number 5	0	0	0
1	11880419	11880836	418	ENSG00000011021	CLCN6	exon_number 6	0	0	0
1	11883764	11883890	127	ENSG00000011021	CLCN6	exon_number 7	0	0	0
1	11884543	11884610	68	ENSG00000011021	CLCN6	exon_number 8	0	0	0
1	11886213	11886271	59	ENSG00000011021	CLCN6	exon_number 9	0	0	0
1	11887146	11887278	133	ENSG00000011021	CLCN6	exon_number 10	0	0	0
1	11888163	11888276	114	ENSG00000011021	CLCN6	exon_number 11	14	9	23
1	11888515	11888681	167	ENSG00000011021	CLCN6	exon_number 12	55	64	60
1	11889253	11889379	127	ENSG00000011021	CLCN6	exon_number 13	0	0	0
1	11893572	11893695	124	ENSG00000011021	CLCN6	exon_number 14	0	0	0
1	11893934	11894087	154	ENSG00000011021	CLCN6	exon_number 15	0	0	0
1	11894293	11894452	160	ENSG00000011021	CLCN6	exon_number 16	0	0	0
1	11894541	11894647	107	ENSG00000011021	CLCN6	exon_number 17	0	0	0
1	11896024	11896210	187	ENSG00000011021	CLCN6	exon_number 18	29	31	13
1	11897056	11897213	158	ENSG00000011021	CLCN6	exon_number 19	5	3	3
1	11897400	11897556	157	ENSG00000011021	CLCN6	exon_number 20	13	11	12
1	11898392	11898499	108	ENSG00000011021	CLCN6	exon_number 21	0	0	0
1	11898592	11898717	126	ENSG00000011021	CLCN6	exon_number 22	0	0	0
1	11900200	11903201	3002	ENSG00000011021	CLCN6	exon_number 23	0	0	0
1	11905766	11906071	306	ENSG00000175206	NPPA	exon_number 3	0	0	0
1	11907170	11907496	327	ENSG00000175206	NPPA	exon_number 2	0	0	0
1	11907619	11907840	222	ENSG00000175206	NPPA	exon_number 1	0	0	0
1	11917521	11917728	208	ENSG00000120937	NPPB	exon_number 3	0	0	0
1	11918271	11918526	256	ENSG00000120937	NPPB	exon_number 2	0	0	0
1	11918759	11918988	230	ENSG00000120937	NPPB	exon_number 1	0	0	0
1	11979648	11980389	742	ENSG00000116685	KIAA2013	exon_number 3	0	0	0
1	11982232	11983546	1315	ENSG00000116685	KIAA2013	exon_number 2	43	33	9
1	11985262	11986480	1219	ENSG00000116685	KIAA2013	exon_number 1	0	0	0
1	11994751	11994912	162	ENSG00000083444	PLOD1	exon_number 1	0	0	0
1	12004579	12004719	141	ENSG00000083444	PLOD1	exon_number 2	0	0	0
1	12008033	12008124	92	ENSG00000083444	PLOD1	exon_number 3	0	0	0
1	12009830	12009963	134	ENSG00000083444	PLOD1	exon_number 4	0	0	0
1	12010414	12010577	164	ENSG00000083444	PLOD1	exon_number 5	0	0	0
1	12012680	12012748	69	ENSG00000083444	PLOD1	exon_number 6	0	0	0
1	12014887	12014950	64	ENSG00000083444	PLOD1	exon_number 7	0	0	0
1	12016974	12017071	98	ENSG00000083444	PLOD1	exon_number 8	0	0	0
1	12017899	12018000	102	ENSG00000083444	PLOD1	exon_number 9	0	0	0
1	12018573	12018704	132	ENSG00000083444	PLOD1	exon_number 10	0	0	0
1	12020703	12020824	122	ENSG00000083444	PLOD1	exon_number 11	0	0	0
1	12023589	12023693	105	ENSG00000083444	PLOD1	exon_number 12	0	0	0
1	12024232	12024357	126	ENSG00000083444	PLOD1	exon_number 13	0	0	0
1	12024701	12024842	142	ENSG00000083444	PLOD1	exon_number 14	0	0	0
1	12025537	12025650	114	ENSG00000083444	PLOD1	exon_number 15	0	0	0
1	12026308	12026373	66	ENSG00000083444	PLOD1	exon_number 16	0	0	0
1	12027044	12027148	105	ENSG00000083444	PLOD1	exon_number 17	0	0	0
1	12030727	12030873	147	ENSG00000083444	PLOD1	exon_number 18	0	0	0
1	12032929	12033054	126	ENSG00000083444	PLOD1	exon_number 19	0	0	0
1	12034710	12035150	441	ENSG00000083444	PLOD1	exon_number 20	0	0	0
1	12040238	12040541	304	ENSG00000116688	MFN2	exon_number 1	0	0	0
1	12042027	12042171	145	ENSG00000116688	MFN2	exon_number 2	0	0	0
1	12049222	12049400	179	ENSG00000116688	MFN2	exon_number 3	0	0	0
1	12052612	12052747	136	ENSG00000116688	MFN2	exon_number 4	0	0	0
1	12056213	12056375	163	ENSG00000116688	MFN2	exon_number 5	13	20	20
1	12057354	12057478	125	ENSG00000116688	MFN2	exon_number 6	0	0	0
1	12058827	12058935	109	ENSG00000116688	MFN2	exon_number 7	0	2	3
1	12059045	12059152	108	ENSG00000116688	MFN2	exon_number 8	0	0	0
1	12061458	12061611	154	ENSG00000116688	MFN2	exon_number 9	0	0	0
1	12061826	12061893	68	ENSG00000116688	MFN2	exon_number 10	0	0	0
1	12062039	12062160	122	ENSG00000116688	MFN2	exon_number 11	0	0	0
1	12064049	12064175	127	ENSG00000116688	MFN2	exon_number 12	0	0	0
1	12064566	12064670	105	ENSG00000116688	MFN2	exon_number 13	0	0	0
1	12064882	12064984	103	ENSG00000116688	MFN2	exon_number 14	0	0	0
1	12065768	12065988	221	ENSG00000116688	MFN2	exon_number 15	0	0	0
1	12066595	12066750	156	ENSG00000116688	MFN2	exon_number 16	0	0	0
1	12067110	12067306	197	ENSG00000116688	MFN2	exon_number 17	0	0	0
1	12069649	12069783	135	ENSG00000116688	MFN2	exon_number 18	0	0	0
1	12071553	12073565	2013	ENSG00000116688	MFN2	exon_number 19	0	0	0
1	12079523	12079609	87	ENSG00000116691	MIIP	exon_number 1	0	0	0
1	12081702	12081897	196	ENSG00000116691	MIIP	exon_number 2	0	0	0
1	12082152	12082499	348	ENSG00000116691	MIIP	exon_number 3	0	0	0
1	12082890	12082974	85	ENSG00000116691	MIIP	exon_number 4	0	0	0
1	12089090	12089198	109	ENSG00000116691	MIIP	exon_number 5	0	0	0
1	12089280	12089338	59	ENSG00000116691	MIIP	exon_number 6	0	1	0
1	12089822	12089951	130	ENSG00000116691	MIIP	exon_number 7	0	0	0
1	12090085	12090181	97	ENSG00000116691	MIIP	exon_number 8	0	0	0
1	12091323	12091460	138	ENSG00000116691	MIIP	exon_number 9	0	0	0
1	12091779	12092102	324	ENSG00000116691	MIIP	exon_number 10	0	0	0
1	12123434	12123718	285	ENSG00000120949	TNFRSF8	exon_number 1	0	0	0
1	12144521	12144608	88	ENSG00000120949	TNFRSF8	exon_number 2	0	0	0
1	12157158	12157274	117	ENSG00000120949	TNFRSF8	exon_number 3	0	0	0
1	12164436	12164588	153	ENSG00000120949	TNFRSF8	exon_number 4	0	0	0
1	12169623	12169713	91	ENSG00000120949	TNFRSF8	exon_number 5	0	0	0
1	12170098	12170261	164	ENSG00000120949	TNFRSF8	exon_number 6	0	0	0
1	12171955	12172071	117	ENSG00000120949	TNFRSF8	exon_number 7	0	0	0
1	12175634	12175786	153	ENSG00000120949	TNFRSF8	exon_number 8	0	0	0
1	12183341	12183434	94	ENSG00000120949	TNFRSF8	exon_number 9	0	0	0
1	12183772	12183884	113	ENSG00000120949	TNFRSF8	exon_number 10	0	0	0
1	12186008	12186109	102	ENSG00000120949	TNFRSF8	exon_number 11	0	0	0
1	12186240	12186293	54	ENSG00000120949	TNFRSF8	exon_number 12	0	0	0
1	12195645	12195670	26	ENSG00000120949	TNFRSF8	exon_number 13	0	0	0
1	12198286	12198493	208	ENSG00000120949	TNFRSF8	exon_number 14	0	0	0
1	12202344	12204264	1921	ENSG00000120949	TNFRSF8	exon_number 15	0	0	0
1	12227060	12227226	167	ENSG00000028137	TNFRSF1B	exon_number 1	0	0	0
1	12248853	12248952	100	ENSG00000028137	TNFRSF1B	exon_number 2	0	0	0
1	12251014	12251142	129	ENSG00000028137	TNFRSF1B	exon_number 3	0	0	0
1	12251831	12251980	150	ENSG00000028137	TNFRSF1B	exon_number 4	0	0	0
1	12252405	12252415	11	ENSG00000028137	TNFRSF1B	exon_number 5	0	0	0
1	12252920	12253155	236	ENSG00000028137	TNFRSF1B	exon_number 6	0	0	0
1	12254012	12254089	78	ENSG00000028137	TNFRSF1B	exon_number 7	0	0	0
1	12254641	12254675	35	ENSG00000028137	TNFRSF1B	exon_number 8	0	0	0
1	12262024	12262228	205	ENSG00000028137	TNFRSF1B	exon_number 9	0	0	0
1	12266797	12269285	2489	ENSG00000028137	TNFRSF1B	exon_number 10	0	0	0
1	12290124	12290177	54	ENSG00000048707	VPS13D	exon_number 1	0	0	0
1	12294248	12294420	173	ENSG00000048707	VPS13D	exon_number 2	0	0	0
1	12302570	12302647	78	ENSG00000048707	VPS13D	exon_number 3	0	0	0
1	12304303	12304493	191	ENSG00000048707	VPS13D	exon_number 4	0	0	0
1	12304594	12304674	81	ENSG00000048707	VPS13D	exon_number 5	0	0	0
1	12309280	12309396	117	ENSG00000048707	VPS13D	exon_number 6	0	0	0
1	12313779	12313883	105	ENSG00000048707	VPS13D	exon_number 7	0	0	0
1	12316390	12316560	171	ENSG00000048707	VPS13D	exon_number 8	0	0	0
1	12317044	12317144	101	ENSG00000048707	VPS13D	exon_number 9	0	0	0
1	12317992	12318160	169	ENSG00000048707	VPS13D	exon_number 10	0	0	0
1	12320750	12320851	102	ENSG00000048707	VPS13D	exon_number 11	0	0	0
1	12321005	12321206	202	ENSG00000048707	VPS13D	exon_number 12	0	0	0
1	12321958	12322137	180	ENSG00000048707	VPS13D	exon_number 13	0	0	0
1	12326938	12327068	131	ENSG00000048707	VPS13D	exon_number 14	0	0	0
1	12327902	12327977	76	ENSG00000048707	VPS13D	exon_number 15	0	0	0
1	12328763	12328933	171	ENSG00000048707	VPS13D	exon_number 16	7	7	2
1	12331051	12331181	131	ENSG00000048707	VPS13D	exon_number 17	0	0	0
1	12333060	12333192	133	ENSG00000048707	VPS13D	exon_number 18	0	0	0
1	12335882	12338095	2214	ENSG00000048707	VPS13D	exon_number 19	0	0	0
1	12339556	12339707	152	ENSG00000048707	VPS13D	exon_number 20	0	0	0
1	12342762	12343793	1032	ENSG00000048707	VPS13D	exon_number 21	0	0	0
1	12348280	12348370	91	ENSG00000048707	VPS13D	exon_number 22	0	0	0
1	12351055	12351181	127	ENSG00000048707	VPS13D	exon_number 23	0	0	0
1	12353581	12353761	181	ENSG00000048707	VPS13D	exon_number 24	0	0	0
1	12359259	12359441	183	ENSG00000048707	VPS13D	exon_number 25	0	0	0
1	12364563	12364785	223	ENSG00000048707	VPS13D	exon_number 26	0	0	0
1	12368488	12368698	211	ENSG00000048707	VPS13D	exon_number 27	27	15	23
1	12371511	12371682	172	ENSG00000048707	VPS13D	exon_number 28	0	0	0
1	12371870	12371982	113	ENSG00000048707	VPS13D	exon_number 29	0	0	0
1	12374172	12374384	213	ENSG00000048707	VPS13D	exon_number 30	0	0	0
1	12378129	12378394	266	ENSG00000048707	VPS13D	exon_number 31	0	0	0
1	12379554	12379687	134	ENSG00000048707	VPS13D	exon_number 32	7	5	9
1	12381866	12382021	156	ENSG00000048707	VPS13D	exon_number 33	0	0	0
1	12382593	12382803	211	ENSG00000048707	VPS13D	exon_number 34	9	8	9
1	12383763	12383837	75	ENSG00000048707	VPS13D	exon_number 35	0	0	0
1	12387705	12387911	207	ENSG00000048707	VPS13D	exon_number 36	0	0	0
1	12389886	12389975	90	ENSG00000048707	VPS13D	exon_number 37	0	0	0
1	12393283	12393423	141	ENSG00000048707	VPS13D	exon_number 38	6	8	6
1	12395762	12395884	123	ENSG00000048707	VPS13D	exon_number 39	0	0	0
1	12398288	12398362	75	ENSG00000048707	VPS13D	exon_number 40	12	19	22
1	12401837	12401942	106	ENSG00000048707	VPS13D	exon_number 41	0	0	0
1	12402956	12403108	153	ENSG00000048707	VPS13D	exon_number 42	0	0	0
1	12405431	12405566	136	ENSG00000048707	VPS13D	exon_number 43	0	0	0
1	12406662	12406709	48	ENSG00000048707	VPS13D	exon_number 44	0	0	0
1	12408880	12409030	151	ENSG00000048707	VPS13D	exon_number 45	0	0	0
1	12409221	12409431	211	ENSG00000048707	VPS13D	exon_number 46	0	0	0
1	12414031	12414278	248	ENSG00000048707	VPS13D	exon_number 47	0	0	1
1	12415956	12416147	192	ENSG00000048707	VPS13D	exon_number 48	0	1	0
1	12416455	12416581	127	ENSG00000048707	VPS13D	exon_number 49	0	1	0
1	12418515	12418657	143	ENSG00000048707	VPS13D	exon_number 50	18	16	19
1	12422776	12422906	131	ENSG00000048707	VPS13D	exon_number 51	0	1	1
1	12423128	12423303	176	ENSG00000048707	VPS13D	exon_number 52	17	14	11
1	12428523	12428646	124	ENSG00000048707	VPS13D	exon_number 53	0	0	0
1	12429522	12429757	236	ENSG00000048707	VPS13D	exon_number 54	0	0	0
1	12433805	12433913	109	ENSG00000048707	VPS13D	exon_number 55	0	0	0
1	12438482	12438645	164	ENSG00000048707	VPS13D	exon_number 56	0	0	0
1	12439542	12439650	109	ENSG00000048707	VPS13D	exon_number 57	0	0	0
1	12443035	12443214	180	ENSG00000048707	VPS13D	exon_number 58	0	0	0
1	12445319	12445432	114	ENSG00000048707	VPS13D	exon_number 59	0	0	0
1	12446244	12446393	150	ENSG00000048707	VPS13D	exon_number 60	0	0	0
1	12460238	12460387	150	ENSG00000048707	VPS13D	exon_number 61	0	0	0
1	12461661	12461757	97	ENSG00000048707	VPS13D	exon_number 62	0	0	0
1	12463878	12464026	149	ENSG00000048707	VPS13D	exon_number 63	0	0	0
1	12475140	12475274	135	ENSG00000048707	VPS13D	exon_number 64	0	0	0
1	12476713	12476880	168	ENSG00000048707	VPS13D	exon_number 65	0	0	0
1	12516054	12516186	133	ENSG00000048707	VPS13D	exon_number 66	0	0	0
1	12520256	12520451	196	ENSG00000048707	VPS13D	exon_number 67	0	0	0
1	12557554	12557685	132	ENSG00000048707	VPS13D	exon_number 68	0	0	0
1	12566907	12567147	241	ENSG00000048707	VPS13D	exon_number 69	0	0	0
1	12568947	12572099	3153	ENSG00000048707	VPS13D	exon_number 70	3	7	9
1	12627939	12628453	515	ENSG00000162496	DHRS3	exon_number 6	0	0	0
1	12632756	12632881	126	ENSG00000162496	DHRS3	exon_number 5	0	0	0
1	12638746	12638984	239	ENSG00000162496	DHRS3	exon_number 4	0	2	0
1	12639321	12639440	120	ENSG00000162496	DHRS3	exon_number 3	0	0	0
1	12640551	12640694	144	ENSG00000162496	DHRS3	exon_number 2	0	1	0
1	12655999	12656321	323	ENSG00000162496	DHRS3	exon_number 1	0	0	0
1	12704566	12704733	168	ENSG00000204518	AADACL4	exon_number 1	0	1	0
1	12711142	12711358	217	ENSG00000204518	AADACL4	exon_number 2	0	0	0
1	12721802	12721865	64	ENSG00000204518	AADACL4	exon_number 3	0	0	0
1	12725972	12727097	1126	ENSG00000204518	AADACL4	exon_number 4	0	0	0
1	12776118	12776347	230	ENSG00000188984	AADACL3	exon_number 1	0	0	0
1	12779477	12779693	217	ENSG00000188984	AADACL3	exon_number 2	0	0	0
1	12780885	12780948	64	ENSG00000188984	AADACL3	exon_number 3	0	0	0
1	12785189	12785963	775	ENSG00000188984	AADACL3	exon_number 4	0	0	0
1	12806163	12806489	327	ENSG00000157330	C1orf158	exon_number 1	0	0	0
1	12815650	12815763	114	ENSG00000157330	C1orf158	exon_number 2	0	0	0
1	12819243	12819420	178	ENSG00000157330	C1orf158	exon_number 3	0	0	0
1	12820703	12823847	3145	ENSG00000157330	C1orf158	exon_number 4	0	0	0
1	12834984	12835297	314	ENSG00000116726	PRAMEF12	exon_number 1	0	0	0
1	12835686	12836261	576	ENSG00000116726	PRAMEF12	exon_number 2	0	0	0
1	12837154	12838049	896	ENSG00000116726	PRAMEF12	exon_number 3	0	0	0
1	12851546	12851623	78	ENSG00000116721	PRAMEF1	exon_number 1	0	0	0
1	12853352	12853663	312	ENSG00000116721	PRAMEF1	exon_number 2	0	0	0
1	12854064	12854642	579	ENSG00000116721	PRAMEF1	exon_number 3	0	0	0
1	12855587	12856777	1191	ENSG00000116721	PRAMEF1	exon_number 4	0	0	0
1	12884468	12885361	894	ENSG00000204513	PRAMEF11	exon_number 4	0	0	0
1	12887108	12887689	582	ENSG00000204513	PRAMEF11	exon_number 3	0	0	0
1	12888357	12888664	308	ENSG00000204513	PRAMEF11	exon_number 2	0	0	0
1	12891210	12891264	55	ENSG00000204513	PRAMEF11	exon_number 1	0	0	0
1	12907261	12908323	1063	ENSG00000179172	HNRNPCL1	exon_number 2	4	6	2
1	12908534	12908578	45	ENSG00000179172	HNRNPCL1	exon_number 1	0	0	0
1	12916941	12917002	62	ENSG00000120952	PRAMEF2	exon_number 1	0	0	0
1	12918840	12919151	312	ENSG00000120952	PRAMEF2	exon_number 2	0	0	0
1	12919548	12920126	579	ENSG00000120952	PRAMEF2	exon_number 3	0	0	0
1	12921076	12921764	689	ENSG00000120952	PRAMEF2	exon_number 4	0	0	0
1	12939045	12939926	882	ENSG00000243073	PRAMEF4	exon_number 4	0	0	0
1	12941675	12942256	582	ENSG00000243073	PRAMEF4	exon_number 3	0	0	0
1	12942923	12943231	309	ENSG00000243073	PRAMEF4	exon_number 2	0	0	0
1	12945971	12946025	55	ENSG00000243073	PRAMEF4	exon_number 1	0	0	0
1	12952727	12953305	579	ENSG00000187545	PRAMEF10	exon_number 4	0	0	0
1	12954417	12954995	579	ENSG00000187545	PRAMEF10	exon_number 3	0	0	0
1	12955392	12955703	312	ENSG00000187545	PRAMEF10	exon_number 2	0	0	0
1	12958047	12958101	55	ENSG00000187545	PRAMEF10	exon_number 1	0	0	0
1	12976450	12976507	58	ENSG00000204510	PRAMEF7	exon_number 1	0	0	0
1	12977488	12977799	312	ENSG00000204510	PRAMEF7	exon_number 2	0	0	0
1	12978182	12978757	576	ENSG00000204510	PRAMEF7	exon_number 3	0	0	0
1	12979672	12980569	898	ENSG00000204510	PRAMEF7	exon_number 4	0	0	0
1	12998181	12999066	886	ENSG00000232423	PRAMEF6	exon_number 4	0	0	0
1	12998505	12999066	562	ENSG00000232423	PRAMEF6	exon_number 3	0	0	0
1	13000814	13001395	582	ENSG00000232423	PRAMEF6	exon_number 2	0	0	0
1	13002062	13002348	287	ENSG00000232423	PRAMEF6	exon_number 1	0	0	0
1	13035543	13035835	293	ENSG00000204508	PRAMEF22	exon_number 1	0	0	0
1	13036222	13036800	579	ENSG00000204508	PRAMEF22	exon_number 2	0	0	0
1	13037808	13038381	574	ENSG00000204508	PRAMEF22	exon_number 3	0	0	0
1	13052394	13052998	605	ENSG00000239810	WI2-3308P17.2	exon_number 1	0	0	0
1	13216356	13217249	894	ENSG00000229571	PRAMEF26	exon_number 2	0	0	0
1	13219000	13219581	582	ENSG00000229571	PRAMEF26	exon_number 1	0	0	0
1	13328196	13329406	1211	ENSG00000204503	PRAMEF3	exon_number 3	0	0	0
1	13330414	13330992	579	ENSG00000204503	PRAMEF3	exon_number 2	0	0	0
1	13331379	13331692	314	ENSG00000204503	PRAMEF3	exon_number 1	0	0	0
1	13359819	13359896	78	ENSG00000204502	PRAMEF5	exon_number 1	0	0	0
1	13364869	13365177	309	ENSG00000204502	PRAMEF5	exon_number 2	0	0	0
1	13365844	13366425	582	ENSG00000204502	PRAMEF5	exon_number 3	0	0	0
1	13368172	13369057	886	ENSG00000204502	PRAMEF5	exon_number 4	0	2	0
1	13386646	13387543	898	ENSG00000182330	PRAMEF8	exon_number 4	0	0	0
1	13388458	13389033	576	ENSG00000182330	PRAMEF8	exon_number 3	0	0	0
1	13389416	13389727	312	ENSG00000182330	PRAMEF8	exon_number 2	0	0	0
1	13390708	13390765	58	ENSG00000182330	PRAMEF8	exon_number 1	0	0	0
1	13421176	13421253	78	ENSG00000204501	PRAMEF9	exon_number 1	0	0	0
1	13423987	13424295	309	ENSG00000204501	PRAMEF9	exon_number 2	0	0	0
1	13424967	13425548	582	ENSG00000204501	PRAMEF9	exon_number 3	0	0	0
1	13427298	13428191	894	ENSG00000204501	PRAMEF9	exon_number 4	0	0	0
1	13447414	13448608	1195	ENSG00000204495	PRAMEF13	exon_number 4	0	0	0
1	13449560	13450138	579	ENSG00000204495	PRAMEF13	exon_number 3	0	0	0
1	13450550	13450861	312	ENSG00000204495	PRAMEF13	exon_number 2	0	0	0
1	13452579	13452656	78	ENSG00000204495	PRAMEF13	exon_number 1	0	0	0
1	13474689	13475262	574	ENSG00000204491	PRAMEF18	exon_number 3	0	0	0
1	13476271	13476849	579	ENSG00000204491	PRAMEF18	exon_number 2	0	0	0
1	13477236	13477522	287	ENSG00000204491	PRAMEF18	exon_number 1	0	0	0
1	13495254	13495570	317	ENSG00000204488	PRAMEF16	exon_number 1	0	0	0
1	13495967	13496545	579	ENSG00000204488	PRAMEF16	exon_number 2	0	0	0
1	13497570	13498260	691	ENSG00000204488	PRAMEF16	exon_number 3	0	0	0
1	13516066	13516160	95	ENSG00000204486	PRAMEF21	exon_number 1	0	0	0
1	13521969	13522259	291	ENSG00000204486	PRAMEF21	exon_number 2	0	0	0
1	13523737	13524315	579	ENSG00000204486	PRAMEF21	exon_number 3	0	0	0
1	13526312	13526943	632	ENSG00000204486	PRAMEF21	exon_number 4	0	0	0
1	13641973	13642050	78	ENSG00000157358	PRAMEF15	exon_number 1	0	0	0
1	13644784	13645092	309	ENSG00000157358	PRAMEF15	exon_number 2	0	0	0
1	13645764	13646345	582	ENSG00000157358	PRAMEF15	exon_number 3	0	0	0
1	13648095	13648988	894	ENSG00000157358	PRAMEF15	exon_number 4	0	0	0
1	13668269	13669463	1195	ENSG00000204481	PRAMEF14	exon_number 4	0	0	0
1	13670415	13670993	579	ENSG00000204481	PRAMEF14	exon_number 3	0	0	0
1	13671405	13671796	392	ENSG00000204481	PRAMEF14	exon_number 2	0	0	0
1	13673434	13673511	78	ENSG00000204481	PRAMEF14	exon_number 1	0	0	0
1	13694889	13696098	1210	ENSG00000204480	PRAMEF19	exon_number 3	0	0	0
1	13697107	13697685	579	ENSG00000204480	PRAMEF19	exon_number 2	0	0	0
1	13698072	13698405	334	ENSG00000204480	PRAMEF19	exon_number 1	0	0	0
1	13716092	13716404	313	ENSG00000204479	PRAMEF17	exon_number 1	0	0	0
1	13716801	13717379	579	ENSG00000204479	PRAMEF17	exon_number 2	0	0	0
1	13718404	13719089	686	ENSG00000204479	PRAMEF17	exon_number 3	0	0	0
1	13736907	13737001	95	ENSG00000204478	PRAMEF20	exon_number 1	0	0	0
1	13742808	13743098	291	ENSG00000204478	PRAMEF20	exon_number 2	0	0	0
1	13744597	13745175	579	ENSG00000204478	PRAMEF20	exon_number 3	0	0	0
1	13747172	13747803	632	ENSG00000204478	PRAMEF20	exon_number 4	0	0	0
1	13801445	13802567	1123	ENSG00000162494	LRRC38	exon_number 2	0	0	0
1	13839458	13840543	1086	ENSG00000162494	LRRC38	exon_number 1	0	0	0
1	13909960	13910595	636	ENSG00000162493	PDPN	exon_number 1	0	0	0
[truncated: 208,137+ more rows]
