# Supplementary material for: XenofilteR: computational deconvolution of mouse and human reads in tumor xenograft sequence data
Source: BMC Bioinformatics. 2018 Oct 4;19:366. doi: 10.1186/s12859-018-2353-5 (PMC6172735; doi:10.1186/s12859-018-2353-5)
Supplement: Supplementary file 2 — Table S2. Pathology estimate and SNVs of eight PDX samples. Percentage of mouse stromal cells, detected SNV and overlap with mouse derived SNVs of eight melanoma PDX samples. (XLSX 35 kb) [file 12859_2018_2353_MOESM2_ESM.xlsx]

## Sheet: Sheet1
Sample	% mouse stroma	# SNV	Overlapping with Mouse SNV
M005.X1	25	73705	67194
M005R.X1	35	70114	64433
M019.X1	5	2094	1407
M019R.X1	5	37914	35879
M026.X1	1	3602	3165
M026R.X1	1	5358	4884
M029.X1	1	1081	460
M029R.X1	1	2193	1572
