# Supplementary material for: XenofilteR: computational deconvolution of mouse and human reads in tumor xenograft sequence data
Source: BMC Bioinformatics. 2018 Oct 4;19:366. doi: 10.1186/s12859-018-2353-5 (PMC6172735; doi:10.1186/s12859-018-2353-5)
Supplement: Supplementary file 3 — Table S3. Number of sequence reads after filtering of the in silico dataset. Number and percentages of mouse and human reads left after filtering with strict filtering, bamcmp, BBsplit, Xenome and XenofilteR for all read lengths, paired and single end sequencing and percentages tested. (XLSX 36 kb) [file 12859_2018_2353_MOESM3_ESM.xlsx]

## Sheet: WGS_BALB_MM4_UnM8
						XenofilteR				Strict filtering				bamcmp				xenome															Bbsplit
	WGS			total reads/read pairs		GRCh38				GRCh38				GRCh38				graft		host		both		ambiguous		neither			%human reads as human	%mouse reads as human	%Mouse reads as Mouse	%human reads as mouse	GRCh38
			Perc Human	human	mouse	human	mouse	TP	FP	human	mouse	TP	FP	human	mouse	TP	FP	human	mouse	human	mouse	human	mouse	human	mouse	human	mouse		TP	FP			human	mouse	TP	FP
BALB/cJ	SE 50	1/0 mouse	1	70000000	0	68900338	0	0.984291	#DIV/0!	68726642	0	0.981809	#DIV/0!	69172714	0	0.988182	#DIV/0!	69450259	0	12569	0	180971	0	41665	0	314536	0		0.992147	#DIV/0!			not tested	not tested	not tested	not tested
		1/16 mouse	0.9375	65625000	4375000	64592899	1091	0.984273	0.000249371	64429321	430	0.98178	9.82857e-05	64848241	805	0.988164	0.000184	65108848	2170	11712	4267023	169935	23518	38897	3762	295608	78527		0.992135	0.000496	0.97532	0.00018132	not tested	not tested	not tested	not tested
		1/8 mouse	0.875	61250000	8750000	60288632	2193	0.984304	0.000250629	60135095	842	0.981797	9.62286e-05	60525982	1633	0.988179	0.000186629	60768968	4258	10976	8535092	159297	47308	36386	7771	274373	155571		0.992146	0.000486629	0.975439	0.000182058	not tested	not tested	not tested	not tested
		1/4 mouse	0.75	52500000	17500000	51675319	4233	0.984292	0.000241886	51543909	1624	0.981789	9.28e-05	51878650	3238	0.988165	0.000185029	52086734	8525	9533	17068531	137305	95152	31333	15504	235095	312288		0.992128	0.000487143	0.975345	0.000184479	not tested	not tested	not tested	not tested
		1/2 mouse	0.5	35000000	35000000	34450625	8577	0.984304	0.000245057	34362964	3302	0.981799	9.43429e-05	34586500	6529	0.988186	0.000186543	34724847	16909	6126	34138336	90713	190495	20884	31468	157430	622792		0.992138	0.000483114	0.975381	0.00017782	34197382	78356	0.977068	0.00223874
		1/1 mouse	0	0	70000000	0	16866	#DIV/0!	0.000240943	0	6543	#DIV/0!	9.34714e-05	0	12692	#DIV/0!	0.000181314	0	33761	0	68276588	0	380610	0	62854	0	1246187		#DIV/0!	0.0004823	0.97538	#DIV/0!	not tested	not tested	not tested	not tested
BALB/cJ	SE 80	1/0 mouse	1	70000000	0	68376351	0	0.976805	#DIV/0!	65494439	0	0.935635	#DIV/0!	69752955	0	0.996471	#DIV/0!	69713377	0	6714	0	54751	0	100597	0	124561	0		0.995905	#DIV/0!	#DIV/0!	9.81918e-05	not tested	not tested	not tested	not tested
		1/16 mouse	0.9375	65625000	4375000	64101199	794	0.97678	0.000181486	61398572	402	0.935597	9.18857e-05	65393504	2610	0.996472	0.000596571	65356770	2059	6154	4324419	51292	10381	93961	10894	116823	27247		0.995913	0.000470629	0.988439	9.60044e-05	not tested	not tested	not tested	not tested
		1/8 mouse	0.875	61250000	8750000	59826686	1572	0.976762	0.000179657	57305595	743	0.935602	8.49143e-05	61032852	5257	0.996455	0.0006008	60999242	3916	5743	8649991	47904	20558	87959	21411	109152	54124		0.995906	0.000447543	0.98857	9.5994e-05	not tested	not tested	not tested	not tested
		1/4 mouse	0.75	52500000	17500000	51278812	3138	0.976739	0.000179314	49116977	1537	0.935561	8.78286e-05	52313757	10531	0.996453	0.000601771	52284387	8158	4978	17299831	41213	41369	75589	42483	93833	108159		0.995893	0.000466171	0.988562	9.70771e-05	not tested	not tested	not tested	not tested
		1/2 mouse	0.5	35000000	35000000	34186265	6610	0.97675	0.000188857	32746369	3091	0.935611	8.83143e-05	34875732	21501	0.996449	0.000614314	34856380	16441	3365	34598389	27306	83158	50551	85197	62398	216815		0.995897	0.000469743	0.988525	9.84313e-05	34504776	38263	0.985851	0.00109323
		1/1 mouse	0	0	70000000	0	13009	#DIV/0!	0.000185843	0	6191	#DIV/0!	8.84429e-05	0	42659	#DIV/0!	0.000609414	0	32723	0	69197946	0	165079	0	170930	0	433322		#DIV/0!	0.000467471	0.988542	#DIV/0!	not tested	not tested	not tested	not tested
BALB/cJ	SE 100	1/0 mouse	1	70000000	0	68048595	0	0.972123	#DIV/0!	64292536	0	0.918465	#DIV/0!	69785896	0	0.996941	#DIV/0!	69720336	0	5321	0	35682	0	138667	0	99994	0		0.996005	#DIV/0!	#DIV/0!	7.81941e-05	not tested	not tested	not tested	not tested
		1/16 mouse	0.9375	65625000	4375000	63794755	792	0.972111	0.000181029	60276029	380	0.918492	8.68571e-05	65424197	2840	0.99694	0.000649143	65363026	2357	5116	4330202	33208	7651	130200	15366	93450	19424		0.996008	0.000538743	0.98976	8.01947e-05	not tested	not tested	not tested	not tested
		1/8 mouse	0.875	61250000	8750000	59541476	1645	0.972106	0.000188	56254443	774	0.91844	8.84571e-05	61062605	5709	0.99694	0.000652457	61005723	4656	4810	8659973	31055	15602	120934	31147	87478	38622		0.996012	0.000532114	0.989711	8.0784e-05	not tested	not tested	not tested	not tested
		1/4 mouse	0.75	52500000	17500000	51034884	3370	0.972093	0.000192571	48222136	1595	0.918517	9.11429e-05	52339779	11551	0.996948	0.000660057	52290755	9350	4103	17319999	26707	31180	104034	62262	74401	77209		0.996014	0.000534286	0.989714	8.0396e-05	not tested	not tested	not tested	not tested
		1/2 mouse	0.5	35000000	35000000	34022902	6442	0.972083	0.000184057	32145573	3006	0.918445	8.58857e-05	34892722	22636	0.996935	0.000646743	34860133	18335	2685	34638477	17959	62070	69149	124716	50074	156402		0.996004	0.000523857	0.989671	7.89174e-05	34568222	30614	0.987663	0.000874686
		1/1 mouse	0	0	70000000	0	12971	#DIV/0!	0.0001853	0	6184	#DIV/0!	8.83429e-05	0	45284	#DIV/0!	0.000646914	0	37201	0	69277439	0	124528	0	249436	0	311396		#DIV/0!	0.000531443	0.989678	#DIV/0!	not tested	not tested	not tested	not tested
BALB/cJ	PE 50	1/0 mouse	1	70000000	0	69034838	0	0.986212	#DIV/0!	68647494	0	0.980678	#DIV/0!	69666861	0	0.995241	#DIV/0!	69762221	0	2950	0	17940	0	108245	0	108644	0		0.996603	#DIV/0!	#DIV/0!	4.2732e-05	not tested	not tested	not tested	not tested
		1/16 mouse	0.9375	65625000	4375000	64719697	709	0.986205	0.000162057	64355745	366	0.980659	8.36571e-05	65312399	8424	0.995237	0.00192549	65401706	1169	2711	4334639	17028	4568	101714	12963	101841	21661		0.996597	0.0002672	0.990775	4.18883e-05	not tested	not tested	not tested	not tested
		1/8 mouse	0.875	61250000	8750000	60406312	1378	0.986226	0.000157486	60067651	669	0.980696	7.64571e-05	60958359	17253	0.995239	0.00197177	61042227	2196	2593	8670097	15757	9141	94645	25579	94778	42987		0.996608	0.000250971	0.990868	4.2926e-05	not tested	not tested	not tested	not tested
		1/4 mouse	0.75	52500000	17500000	51776340	2972	0.986216	0.000169829	51485835	1441	0.980683	8.23429e-05	52249984	34331	0.995238	0.00196177	52321596	4744	2217	17340324	13493	18187	81116	50818	81578	85927		0.996602	0.000271086	0.990876	4.28188e-05	not tested	not tested	not tested	not tested
		1/2 mouse	0.5	35000000	35000000	34517595	5794	0.986217	0.000165543	34323432	2842	0.980669	8.12e-05	34832861	68491	0.995225	0.00195689	34881220	9220	1431	34678812	8923	36774	53826	102425	54600	172769		0.996606	0.000263429	0.990823	4.14571e-05	34713837	38474	0.991824	0.00109926
		1/1 mouse	0	0	70000000	0	11535	#DIV/0!	0.000164786	0	5743	#DIV/0!	8.20429e-05	0	137018	#DIV/0!	0.0019574	0	18771	0	69358023	0	73150	0	204736	0	345320		#DIV/0!	0.000268157	0.990829	#DIV/0!	not tested	not tested	not tested	not tested
BALB/cJ	PE 80	1/0 mouse	1	70000000	0	68429084	0	0.977558	#DIV/0!	6.1421e+07	0	0.877443	#DIV/0!	69882535	0	0.998322	#DIV/0!	69692641	0	2634	0	9994	0	215467	0	79264	0		0.995609	#DIV/0!	#DIV/0!	3.84924e-05	not tested	not tested	not tested	not tested
		1/16 mouse	0.9375	65625000	4375000	64154541	720	0.977593	0.000164571	57605544	316	0.877799	7.22286e-05	65515846	10522	0.998337	0.00240503	65336897	1765	2317	4328898	9355	3397	202535	29000	73896	11940		0.99561	0.000403429	0.989462	3.61159e-05	not tested	not tested	not tested	not tested
		1/8 mouse	0.875	61250000	8750000	59879310	1404	0.977621	0.000160457	53763172	641	0.877766	7.32571e-05	61148118	20578	0.998337	0.00235177	60981760	3478	2207	8658307	8781	6887	188277	57311	68975	24017		0.995621	0.000397486	0.989521	3.68575e-05	not tested	not tested	not tested	not tested
		1/4 mouse	0.75	52500000	17500000	51323782	2801	0.977596	0.000160057	46078447	1260.5	0.877685	7.20286e-05	52412276	41484	0.998329	0.00237051	52270068	7113	1887	17315202	7443	13802	161128	115816	59474	48067		0.99562	0.000406457	0.98944	3.67666e-05	not tested	not tested	not tested	not tested
		1/2 mouse	0.5	35000000	35000000	34214887	5787	0.977568	0.000165343	30722353	2534	0.877782	7.24e-05	34941603	84361	0.998332	0.00241031	34846414	14352	1258	34631417	5022	27328	107858	231381	39448	95522		0.995612	0.000410057	0.989469	3.67676e-05	34805815	22774	0.994452	0.000650686
		1/1 mouse	0	0	70000000	0	11553	#DIV/0!	0.000165043	0	5199	#DIV/0!	7.42714e-05	0	168285	#DIV/0!	0.00240407	0	28714	0	69262756	0	54886	0	462184	0	191460		#DIV/0!	0.0004102	0.989468	#DIV/0!	not tested	not tested	not tested	not tested
BALB/cJ	PE 100	1/0 mouse	1	70000000	0	68025674	0	0.971795	#DIV/0!	5.8385e+07	0	0.834071	#DIV/0!	69888388	0	0.998406	#DIV/0!	69622349	0	2448	0	8216	0	291862	0	75125	0		0.994605	#DIV/0!	#DIV/0!	3.59864e-05	not tested	not tested	not tested	not tested
		1/16 mouse	0.9375	65625000	4375000	63776604	708	0.971834	0.000161829	5.47593e+07	497	0.834427	0.0001136	65520602	10664	0.998409	0.00243749	65271640	2280	2202	4319205	7794	2597	273152	41162	70212	9756		0.994615	0.000521143	0.987247	3.45268e-05	not tested	not tested	not tested	not tested
		1/8 mouse	0.875	61250000	8750000	59524014	1462	0.971821	0.000167086	5.1111e+07	899	0.834465	0.000102743	61152068	21047	0.998401	0.00240537	60919713	4712	2155	8638079	7147	5230	255165	82427	65820	19552		0.994608	0.000538514	0.987209	3.62039e-05	not tested	not tested	not tested	not tested
		1/4 mouse	0.75	52500000	17500000	51018925	2760	0.971789	0.000157714	4.38146e+07	1759.5	0.834563	0.000100543	52415761	41613	0.998395	0.00237789	52216480	9118	1830	17276012	6139	10550	218724	165440	56827	38880		0.9946	0.000521029	0.987201	3.5869e-05	not tested	not tested	not tested	not tested
		1/2 mouse	0.5	35000000	35000000	34012291	5580	0.97178	0.000159429	2.92091e+07	3718.5	0.834547	0.000106243	34944304	83712	0.998409	0.00239177	34811706	18590	1239	34553440	3960	20669	145521	329598	37574	77703		0.99462	0.000531143	0.987241	3.6428e-05	34821869	22339	0.994911	0.000638257
		1/1 mouse	0	0	70000000	0	11329	#DIV/0!	0.000161843	0	6705	#DIV/0!	9.57857e-05	0	167227	#DIV/0!	0.00238896	0	37277	0	69104836	0	41741	0	659554	0	156592		#DIV/0!	0.000532529	0.987212	#DIV/0!	not tested	not tested	not tested	not tested
						XenofilteR				Strict filtering				bamcmp				xenome
	WGS			total reads/read pairs		GRCh38				GRCh38				GRCh38				graft		host		both		ambiguous		neither			%human reads as human	%mouse reads as human	%Mouse reads as Mouse	%human reads as mouse
			Perc Human	human	mouse	human	mouse	TP	FP	human	mouse	TP	FP	human	mouse	TP	FP	human	mouse	human	mouse	human	mouse	human	mouse	human	mouse		TP	FP
C57BL/6NJ	SE 50	1/0 mouse	1	70000000	0	68899900	0	0.984284	#DIV/0!	67398702	0	0.962839	#DIV/0!	69171803	0	0.988169	#DIV/0!	69449781	0	12243	0	181598	0	41743	0	314635	0		0.99214	#DIV/0!
		1/16 mouse	0.9375	65625000	4375000	64592839	472	0.984272	0.000107886	63185019	91	0.962819	2.08e-05	64847882	289	0.988158	6.60571e-05	65109088	706	11702	4291031	170190	17271	38946	1742	295074	64250		0.992138	0.000161371	0.980807	0.000181166
		1/8 mouse	0.875	61250000	8750000	60287967	888	0.984293	0.000101486	58969801	212	0.962772	2.42286e-05	60525426	592	0.98817	6.76571e-05	60768576	1477	10921	8581689	159106	35054	36390	3570	275007	128210		0.99214	0.0001688	0.980764	0.000181147
		1/4 mouse	0.75	52500000	17500000	51674739	1810	0.984281	0.000103429	50547774	425	0.962815	2.42857e-05	51878338	1155	0.988159	6.6e-05	52086761	2905	9387	17163538	136631	69590	31217	7127	236004	256840		0.992129	0.000166	0.980774	0.000181655
		1/2 mouse	0.5	35000000	35000000	34450075	3706	0.984288	0.000105886	33697954	830	0.962799	2.37143e-05	34586351	2402	0.988181	6.86286e-05	34725330	5991	6333	34327804	90474	139229	20896	14273	156967	512703		0.992152	0.000171171	0.980794	0.000183831
		1/1 mouse	0	0	70000000	0	7486	#DIV/0!	0.000106943	0	1735	#DIV/0!	2.47857e-05	0	4791	#DIV/0!	6.84429e-05	0	11960	0	68651788	0	279082	0	28817	0	1028353		#DIV/0!	0.000170857	0.98074	#DIV/0!
C57BL/6NJ	SE 80	1/0 mouse	1	70000000	0	68374017	0	0.976772	#DIV/0!	65492006	0	0.9356	#DIV/0!	69752703	0	0.996467	#DIV/0!	69713437	0	6541	0	55036	0	100196	0	124790	0		0.995906	#DIV/0!	#DIV/0!	9.5665e-05
		1/16 mouse	0.9375	65625000	4375000	64103471	307	0.976815	7.01714e-05	61394485	68	0.935535	1.55429e-05	65393844	1018	0.996478	0.000232686	65356746	573	6179	4348266	51509	7027	94209	4507	116357	14627		0.995912	0.000130971	0.993889	9.6391e-05
		1/8 mouse	0.875	61250000	8750000	59827493	602	0.976775	6.88e-05	57307022	136	0.935625	1.55429e-05	61033577	2139	0.996467	0.000244457	60999980	1096	5717	8696473	47975	13806	87387	9088	108941	29537		0.995918	0.000125257	0.993883	9.55581e-05
		1/4 mouse	0.75	52500000	17500000	51279293	1232	0.976748	7.04e-05	49121060	288	0.935639	1.64571e-05	52314674	4117	0.99647	0.000235257	52285359	2276	4830	17392740	41030	27648	75839	18267	92942	59069		0.995912	0.000130057	0.993871	9.41901e-05
		1/2 mouse	0.5	35000000	35000000	34188143	2342	0.976804	6.69143e-05	32748462	505	0.93567	1.44286e-05	34876566	8273	0.996473	0.000236371	34856920	4378	3321	34786409	27189	54962	50442	36282	62128	117969		0.995912	0.000125086	0.993897	9.71389e-05
		1/1 mouse	0	0	70000000	0	4842	#DIV/0!	6.91714e-05	0	1011	#DIV/0!	1.44429e-05	0	16825	#DIV/0!	0.000240357	0	8946	0	69572786	0	110189	0	73176	0	234903		#DIV/0!	0.0001278	0.993897	#DIV/0!
C57BL/6NJ	SE 100	1/0 mouse	1	70000000	0	68046634	0	0.972095	#DIV/0!	64294061	0	0.918487	#DIV/0!	69786124	0	0.996945	#DIV/0!	69721312	0	5403	0	35527	0	137969	0	99789	0		0.996019	#DIV/0!	#DIV/0!	7.94014e-05
		1/16 mouse	0.9375	65625000	4375000	63793530	228	0.972092	5.21143e-05	60270546	67	0.918408	1.53143e-05	65424478	1007	0.996944	0.000230171	65363428	512	5173	4355299	33562	4658	129396	6388	93441	8143		0.996014	0.000117029	0.995497	8.10897e-05
		1/8 mouse	0.875	61250000	8750000	59541230	537	0.972102	6.13714e-05	56254716	129	0.918444	1.47429e-05	61062045	2090	0.996931	0.000238857	61005017	1070	4749	8710323	31404	9373	121340	12893	87490	16341		0.996	0.000122286	0.995465	7.97599e-05
		1/4 mouse	0.75	52500000	17500000	51034989	1004	0.972095	5.73714e-05	48216769	222	0.918415	1.26857e-05	52339192	4216	0.996937	0.000240914	52290578	2043	4144	17421017	26821	18378	103721	25834	74736	32728		0.996011	0.000116743	0.995487	8.11992e-05
		1/2 mouse	0.5	35000000	35000000	34024539	2067	0.97213	5.90571e-05	32146417	499	0.918469	1.42571e-05	34893083	8288	0.996945	0.0002368	34860447	4164	2692	34842006	17837	36819	69322	51390	49702	65621		0.996013	0.000118971	0.995486	7.91194e-05
		1/1 mouse	0	0	70000000	0	3886	#DIV/0!	5.55143e-05	0	1030	#DIV/0!	1.47143e-05	0	16554	#DIV/0!	0.000236486	0	8306	0	69685046	0	73845	0	102690	0	130113		#DIV/0!	0.000118657	0.995501	#DIV/0!
C57BL/6NJ	PE 50	1/0 mouse	1	70000000	0	69034504	0	0.986207	#DIV/0!	68647076	0	0.980673	#DIV/0!	69666493	0	0.995236	#DIV/0!	69761911	0	2943	0	18031	0	108021	0	109094	0		0.996599	#DIV/0!	#DIV/0!	4.26309e-05
		1/16 mouse	0.9375	65625000	4375000	64721568	391	0.986233	8.93714e-05	64357402	59	0.980684	1.34857e-05	65312115	3502	0.995232	0.000800457	65401646	426	2824	4352870	16785	3447	101730	5506	102015	12751		0.996597	9.73714e-05	0.994942	4.36331e-05
		1/8 mouse	0.875	61250000	8750000	60408691	694	0.986264	7.93143e-05	60067293	124	0.98069	1.41714e-05	60958575	7000	0.995242	0.0008	61041768	886	2617	8705584	15786	6726	95083	11123	94746	25681		0.9966	0.000101257	0.994924	4.33216e-05
		1/4 mouse	0.75	52500000	17500000	51778623	1416	0.986259	8.09143e-05	51486368	210	0.980693	1.2e-05	52250126	13902	0.99524	0.0007944	52321305	1698	2178	17410751	13459	14004	81312	22418	81746	51129		0.996596	9.70286e-05	0.9949	4.20637e-05
		1/2 mouse	0.5	35000000	35000000	34519154	2821	0.986262	8.06e-05	34324874	480	0.980711	1.37143e-05	34833218	28016	0.995235	0.000800457	34880887	3393	1486	34822921	9155	27387	54081	44580	54391	101719		0.996597	9.69429e-05	0.994941	4.30486e-05
		1/1 mouse	0	0	70000000	0	5534	#DIV/0!	7.90571e-05	0	901	#DIV/0!	1.28714e-05	0	55599	#DIV/0!	0.000794271	0	6972	0	69645223	0	55352	0	89620	0	202833		#DIV/0!	9.96e-05	0.994932	#DIV/0!
C57BL/6NJ	PE 80	1/0 mouse	1	70000000	0	68431558	0	0.977594	#DIV/0!	61428157	0	0.877545	#DIV/0!	69882374	0	0.99832	#DIV/0!	69692199	0	2513	0	10137	0	215898	0	79253	0		0.995603	#DIV/0!	#DIV/0!	3.67228e-05
		1/16 mouse	0.9375	65625000	4375000	64154973	268	0.9776	6.12571e-05	57676991	134	0.878887	3.06286e-05	65514203	3530	0.998312	0.000806857	65336196	464	2395	4357218	9546	1998	202058	11147	74805	4173		0.995599	0.000106057	0.995936	3.73315e-05
		1/8 mouse	0.875	61250000	8750000	59880703	459	0.977644	5.24571e-05	53838597	295	0.878998	3.37143e-05	61147702	7087	0.99833	0.000809943	60981763	901	2136	8714142	8701	3990	188532	22344	68868	8623		0.995621	0.000102971	0.995902	3.56709e-05
		1/4 mouse	0.75	52500000	17500000	51326007	992	0.977638	5.66857e-05	46146707	646	0.878985	3.69143e-05	52412135	14232	0.998326	0.000813257	52269502	1770	1858	17428493	7591	7972	161722	44536	59327	17229		0.99561	0.000101143	0.995914	3.62e-05
		1/2 mouse	0.5	35000000	35000000	34216378	1965	0.977611	5.61429e-05	30762863	1170	0.878939	3.34286e-05	34941497	28725	0.998328	0.000820714	34845939	3471	1266	34857954	4969	15742	108367	88658	39459	34175		0.995598	9.91714e-05	0.995942	3.69998e-05
		1/1 mouse	0	0	70000000	0	3942	#DIV/0!	5.63143e-05	0	2403	#DIV/0!	3.43286e-05	0	56584	#DIV/0!	0.000808343	0	7163	0	69714325	0	31456	0	178121	0	68935		#DIV/0!	0.000102329	0.995919	#DIV/0!
C57BL/6NJ	PE 100	1/0 mouse	1	70000000	0	68026118	0	0.971802	#DIV/0!	58391473	0	0.834164	#DIV/0!	69888384	0	0.998405	#DIV/0!	69622566	0	2407	0	8227	0	291404	0	75396	0		0.994608	#DIV/0!	#DIV/0!	3.53835e-05
		1/16 mouse	0.9375	65625000	4375000	63774990	223	0.971809	5.09714e-05	54843567	326	0.835711	7.45143e-05	65519896	3229	0.998398	0.000738057	65271067	486	2275	4355177	7592	1597	273373	14203	70693	3537		0.994607	0.000111086	0.995469	3.56723e-05
		1/8 mouse	0.875	61250000	8750000	59525875	465	0.971851	5.31429e-05	51199358	581	0.835908	6.64e-05	61151962	6521	0.998399	0.000745257	60919822	911	2029	8710528	7166	3332	255094	28201	65889	7028		0.994609	0.000104114	0.995489	3.4086e-05
		1/4 mouse	0.75	52500000	17500000	51022577	856	0.971859	4.89143e-05	43883449	1207	0.835875	6.89714e-05	52416199	13003	0.998404	0.000743029	52217235	1870	1744	17420553	6150	6776	218441	56420	56430	14381		0.994614	0.000106857	0.99546	3.41809e-05
		1/2 mouse	0.5	35000000	35000000	34015470	1788	0.971871	5.10857e-05	29257355	2259	0.835924	6.45429e-05	34944391	25665	0.998411	0.000733286	34810915	3768	1214	34841364	4111	13421	146202	113268	37558	28179		0.994598	0.000107657	0.995468	3.56896e-05
		1/1 mouse	0	0	70000000	0	3641	#DIV/0!	5.20143e-05	0	4527	#DIV/0!	6.46714e-05	0	51300	#DIV/0!	0.000732857	0	7706	0	69682762	0	26882	0	226239	0	56411		#DIV/0!	0.000110086	0.995468	#DIV/0!
